# Supplementary material for: Identification of Mitochondrial DNA (NUMTs) in the Nuclear Genome of Daphnia magna
Source: Int J Mol Sci. 2020 Nov 18;21(22):8725. doi: 10.3390/ijms21228725 (PMC7699184; doi:10.3390/ijms21228725)
Supplement: Supplementary file 1 [file ijms-21-08725-s001.xlsx]

## Sheet: NUMTs
SEQUENCE	Hit	Localization	E-value	Score	Bit score	HSP start	HSP end	HSP length	Query start	Query end	Overlap	Identity	%Identity	Positive	%Positive	Gaps	%Gaps	Query frame/ strand	HSP frame/ strand
TRNA-ARG	QYSF01003005	scaffold32223_cov80,	1.15986	34	31.9436	27	51	25	22	46	39.0625	22	88	22	88	0	0	Plus	Plus
12s rRNA	QYSF01003891	scaffold60981_cov108,	1.76475	38	35.5503	30	7	24	228	251	2.92553	22	91.6667	22	91.6667	0	0	Plus	Minus
TRNA-CYS	QYSF01003704	scaffold60116_cov133,	1.15986	34	31.9436	33	17	17	21	37	23.4375	17	100	17	100	0	0	Plus	Minus
TRNA-PHE	QYSF01000395	scaffold1505_cov115,	1.27882	34	31.9436	34	13	22	4	25	29.4118	20	90.9091	20	90.9091	0	0	Plus	Minus
COX1	QYSF01002448	scaffold23541_cov138,	1.05384	40	37.3537	75	97	23	282	304	1.49642	22	95.6522	22	95.6522	0	0	Plus	Plus
TRNA-ALA	QYSF01000064	scaffold242_cov102,	3.8407	32	30.1402	82	100	19	12	30	30.6452	18	94.7368	18	94.7368	0	0	Plus	Plus
16s rRNA	QYSF01003898	scaffold60990_cov139,	0.939889	40	37.3537	96	53	44	837	878	3.05899	36	81.8182	36	81.8182	2	4.54545	Plus	Minus
ATP6	QYSF01002085	scaffold19140_cov92,	5.5123	36	33.7469	97	122	26	221	246	3.85185	23	88.4615	23	88.4615	0	0	Plus	Plus
ND2	QYSF01001718	scaffold14867_cov102,	2.33836	38	35.5503	103	81	23	896	919	2.12766	23	95.8333	23	95.8333	1	4.16667	Plus	Minus
ND5	QYSF01001083	scaffold8288_cov62,	0.0963204	44	40.9604	140	109	32	497	528	1.75644	28	87.5	28	87.5	0	0	Plus	Minus
COX2	QYSF01000012	scaffold5_cov100,	0.010707	46	42.7638	145	110	36	553	588	5.00736	31	86.1111	31	86.1111	0	0	Plus	Minus
ND5	QYSF01000012	scaffold5_cov100,	0.0275963	46	42.7638	189	157	33	1507	1539	1.81499	29	87.8788	29	87.8788	0	0	Plus	Minus
D-LOOP	QYSF01000386	scaffold1456_cov118,	7.79135	34	31.9436	223	202	22	58	79	6.92042	20	90.9091	20	90.9091	0	0	Plus	Minus
ND3	QYSF01000588	scaffold2399_cov122,	9.69425	34	31.9436	459	478	20	275	294	5.64972	19	95	19	95	0	0	Plus	Plus
16s rRNA	QYSF01003574	scaffold59768_cov119,	3.28053	38	35.5503	263	242	22	1196	1217	1.45666	21	95.4545	21	95.4545	0	0	Plus	Minus
COX2	QYSF01002065	scaffold18905_cov134,	0.130438	42	39.157	267	295	29	651	679	4.27099	26	89.6552	26	89.6552	0	0	Plus	Plus
COX2	QYSF01000011	scaffold1_cov106,	5.54638	36	33.7469	292	257	36	342	377	5.00736	29	80.5556	29	80.5556	0	0	Plus	Minus
D-LOOP	QYSF01000055	scaffold200_cov81,	7.79135	34	31.9436	296	280	17	135	151	5.19031	17	100	17	100	0	0	Plus	Minus
12s rRNA	QYSF01003614	scaffold59861_cov133,	6.15959	36	33.7469	311	282	30	458	489	3.7234	27	84.375	27	84.375	2	6.25	Plus	Minus
CYTB	QYSF01002240	scaffold21177_cov110,	9.40551	36	33.7469	316	341	26	1051	1076	2.29479	23	88.4615	23	88.4615	0	0	Plus	Plus
TRNA-SER2	QYSF01001532	scaffold12731_cov92	4.56732	32	30.1402	322	352	31	14	44	44.9275	25	80.6452	25	80.6452	0	0	Plus	Plus
16s rRNA	QYSF01003319	scaffold44402_cov108,	0.0771508	44	40.9604	358	314	45	668	712	3.13183	36	80	36	80	0	0	Plus	Minus
CYTB	QYSF01002596	scaffold25648_cov128,	9.40551	36	33.7469	368	351	18	958	975	1.41218	18	100	18	100	0	0	Plus	Minus
COX3	QYSF01000881	scaffold6056_cov100,	6.47481	36	33.7469	371	398	28	11	38	3.5488	24	85.7143	24	85.7143	0	0	Plus	Plus
ND3	QYSF01001687	scaffold14498_cov167,	0.227987	40	37.3537	388	412	25	273	297	7.06215	23	92	23	92	0	0	Plus	Plus
TRNA-CYS	QYSF01002185	scaffold20326_cov118,	0.332305	36	33.7469	393	371	23	16	38	32.8125	21	91.3043	21	91.3043	0	0	Plus	Minus
COX2	QYSF01000919	scaffold6431_cov86,	5.54638	36	33.7469	420	385	36	342	377	5.00736	29	80.5556	29	80.5556	0	0	Plus	Minus
ND4	QYSF01002907	scaffold30464_cov108,	0.0211502	46	42.7638	431	396	36	1173	1208	2.58555	31	86.1111	31	86.1111	0	0	Plus	Minus
ND5	QYSF01002907	scaffold30464_cov108,	4.09565	38	35.5503	432	470	39	1564	1602	2.28337	31	79.4872	31	79.4872	0	0	Plus	Plus
ND2	QYSF01001616	scaffold13643_cov142,	2.33836	38	35.5503	442	468	27	204	230	2.73556	24	88.8889	24	88.8889	0	0	Plus	Plus
TRNA-SER2	QYSF01001525	scaffold12638_cov108	0.107413	38	35.5503	447	424	24	45	68	31.8841	22	91.6667	22	91.6667	0	0	Plus	Minus
ND3	QYSF01001912	scaffold16991_cov123,	9.69425	34	31.9436	824	845	22	132	153	6.21469	20	90.9091	20	90.9091	0	0	Plus	Plus
CYTB	QYSF01003903	scaffold60995_cov178,	9.40551	36	33.7469	461	478	18	1063	1080	1.5887	18	100	18	100	0	0	Plus	Plus
ATP8	QYSF01003079	scaffold34413_cov108,	1.20133	36	33.7469	474	502	29	56	85	17.2619	26	86.6667	26	86.6667	1	3.33333	Plus	Plus
ND6	QYSF01003802	scaffold60833_cov134	4.05541	36	33.7469	484	515	32	243	275	6.34921	29	85.2941	29	85.2941	3	8.82353	Plus	Plus
12s rRNA	QYSF01003468	scaffold59578_cov178,	6.15959	36	33.7469	490	507	18	297	314	2.39362	18	100	18	100	0	0	Plus	Plus
TRNA-CYS	QYSF01000174	scaffold663_cov147,	4.04831	32	30.1402	523	538	16	10	25	25	16	100	16	100	0	0	Plus	Plus
TRNA-GLU	QYSF01002703	scaffold26862_cov102	4.15211	32	30.1402	524	547	24	27	50	36.9231	21	87.5	21	87.5	0	0	Plus	Plus
D-LOOP	QYSF01002278	scaffold21630_cov115,	7.79135	34	31.9436	537	562	26	155	181	8.99654	24	88.8889	24	88.8889	1	3.7037	Plus	Plus
COX2	QYSF01001000	scaffold7594_cov96,	5.54638	36	33.7469	548	513	36	342	377	5.00736	29	80.5556	29	80.5556	0	0	Plus	Minus
ND3	QYSF01000400	scaffold1530_cov112,	9.69425	34	31.9436	839	823	17	186	202	4.23729	17	100	17	100	0	0	Plus	Minus
ND1	QYSF01000296	scaffold1148_cov124,	7.6505	36	33.7469	582	602	21	160	180	2.26537	20	95.2381	20	95.2381	0	0	Plus	Plus
ND1	QYSF01001805	scaffold15920_cov115,	2.19191	38	35.5503	599	571	29	628	656	2.91262	25	86.2069	25	86.2069	0	0	Plus	Minus
COX2	QYSF01003141	scaffold38374_cov102,	5.54638	36	33.7469	600	617	18	81	98	2.65096	18	100	18	100	0	0	Plus	Plus
TRNA-VAL	QYSF01003612	scaffold59850_cov178,	4.87873	32	30.1402	612	632	21	27	47	29.1667	19	90.4762	19	90.4762	0	0	Plus	Plus
COX2	QYSF01001026	scaffold7798_cov111,	5.54638	36	33.7469	677	642	36	342	377	5.00736	29	80.5556	29	80.5556	0	0	Plus	Minus
CYTB	QYSF01002363	scaffold22707_cov102,	9.40551	36	33.7469	700	727	28	1058	1085	2.47132	24	85.7143	24	85.7143	0	0	Plus	Plus
12s rRNA	QYSF01000096	scaffold354_cov128,	6.15959	36	33.7469	734	712	23	550	572	2.79255	21	91.3043	21	91.3043	0	0	Plus	Minus
ND6	QYSF01001374	scaffold10740_cov113	0.332889	40	37.3537	752	781	30	150	179	5.95238	26	86.6667	26	86.6667	0	0	Plus	Plus
ATP8	QYSF01004027	scaffold61239_cov151,	4.19305	34	31.9436	779	804	26	138	167	15.4762	25	83.3333	25	83.3333	4	13.3333	Plus	Plus
CYTB	QYSF01003007	scaffold32295_cov108,	2.69473	38	35.5503	789	763	27	30	56	2.20653	24	88.8889	24	88.8889	0	0	Plus	Minus
TRNA-TRP	QYSF01001895	scaffold16727_cov118,	0.332305	36	33.7469	821	843	23	5	27	35.9375	21	91.3043	21	91.3043	0	0	Plus	Plus
ND3	QYSF01000108	scaffold396_cov129,	9.69425	34	31.9436	842	818	25	273	297	6.49718	22	88	22	88	0	0	Plus	Minus
TRNA-ARG	QYSF01001957	scaffold17552_cov98,	0.332305	36	33.7469	828	801	28	36	63	40.625	24	85.7143	24	85.7143	0	0	Plus	Minus
ND3	QYSF01001223	scaffold9532_cov117,	9.69425	34	31.9436	986	1017	32	269	299	9.03955	27	84.375	27	84.375	1	3.125	Plus	Plus
16s rRNA	QYSF01002295	scaffold21869_cov102,	3.28053	38	35.5503	840	809	32	485	516	2.185	27	84.375	27	84.375	0	0	Plus	Minus
ND3	QYSF01000910	scaffold6344_cov147,	9.69425	34	31.9436	1012	991	22	197	218	5.64972	20	90.9091	20	90.9091	0	0	Plus	Minus
TRNA-CYS	QYSF01000629	scaffold3231_cov135,	0.0272773	40	37.3537	881	903	23	21	43	35.9375	22	95.6522	22	95.6522	0	0	Plus	Plus
ND3	QYSF01001729	scaffold14961_cov102,	2.77745	36	33.7469	884	867	18	275	292	4.51977	18	100	18	100	0	0	Plus	Minus
ND5	QYSF01000629	scaffold3231_cov135,	4.09565	38	35.5503	902	875	28	500	528	1.52225	26	89.6552	26	89.6552	1	3.44828	Plus	Minus
COX2	QYSF01003974	scaffold61123_cov116,	5.54638	36	33.7469	906	871	36	342	377	5.00736	29	80.5556	29	80.5556	0	0	Plus	Minus
COX3	QYSF01004004	scaffold61175_cov124,	6.47481	36	33.7469	917	934	18	541	558	2.28137	18	100	18	100	0	0	Plus	Plus
D-LOOP	QYSF01002201	scaffold20536_cov115,	0.0524977	42	39.157	929	901	29	9	37	9.34256	26	89.6552	26	89.6552	0	0	Plus	Minus
ND6	QYSF01001885	scaffold16623_cov96	4.05541	36	33.7469	930	900	31	188	218	5.75397	26	83.871	26	83.871	0	0	Plus	Minus
ND6	QYSF01001845	scaffold16283_cov93	4.05541	36	33.7469	952	926	27	241	268	4.96032	25	89.2857	25	89.2857	1	3.57143	Plus	Minus
TRNA-LEU2	QYSF01002348	scaffold22528_cov99,	1.24908	34	31.9436	973	947	27	29	55	37.3134	23	85.1852	23	85.1852	0	0	Plus	Minus
ND6	QYSF01003775	scaffold60571_cov127	4.05541	36	33.7469	977	997	21	17	37	4.16667	20	95.2381	20	95.2381	0	0	Plus	Plus
ND3	QYSF01001217	scaffold9470_cov97,	9.69425	34	31.9436	1075	1101	27	271	297	7.62712	23	85.1852	23	85.1852	0	0	Plus	Plus
TRNA-CYS	QYSF01000845	scaffold5653_cov93,	4.04831	32	30.1402	989	970	20	15	35	28.125	20	95.2381	20	95.2381	1	4.7619	Plus	Minus
ND3	QYSF01002966	scaffold31483_cov114,	9.69425	34	31.9436	3074	3105	32	208	239	9.03955	26	81.25	26	81.25	0	0	Plus	Plus
D-LOOP	QYSF01002970	scaffold31533_cov138,	7.79135	34	31.9436	1025	1041	17	3	19	5.88235	17	100	17	100	0	0	Plus	Plus
TRNA-CYS	QYSF01002149	scaffold19813_cov96,	4.04831	32	30.1402	1040	1064	25	29	54	39.0625	23	88.4615	23	88.4615	1	3.84615	Plus	Plus
TRNA-SER2	QYSF01002659	scaffold26423_cov92	4.56732	32	30.1402	1052	1027	26	12	36	34.7826	23	88.4615	23	88.4615	1	3.84615	Plus	Minus
ND3	QYSF01000191	scaffold703_cov109,	9.69425	34	31.9436	3178	3162	17	24	40	4.23729	17	100	17	100	0	0	Plus	Minus
ND2	QYSF01003688	scaffold60084_cov88,	8.16167	36	33.7469	1089	1120	32	209	238	3.24215	27	84.375	27	84.375	2	6.25	Plus	Plus
TRNA-GLN	QYSF01003633	scaffold59928_cov97,	4.46352	32	30.1402	1090	1075	16	36	51	20.5882	16	100	16	100	0	0	Plus	Minus
TRNA-CYS	QYSF01003599	scaffold59827_cov118,	1.15986	34	31.9436	1092	1108	17	21	37	26.5625	17	100	17	100	0	0	Plus	Plus
ND1	QYSF01000439	scaffold1714_cov95,	7.6505	36	33.7469	1168	1188	21	160	180	2.26537	20	95.2381	20	95.2381	0	0	Plus	Plus
ND2	QYSF01001969	scaffold17662_cov162,	2.33836	38	35.5503	1170	1198	29	886	914	2.9382	25	86.2069	25	86.2069	0	0	Plus	Plus
TRNA-SER2	QYSF01001456	scaffold11619_cov88	4.56732	32	30.1402	1176	1144	33	17	48	44.9275	27	81.8182	27	81.8182	1	3.0303	Plus	Minus
TRNA-CYS	QYSF01000406	scaffold1551_cov115,	4.04831	32	30.1402	1189	1159	31	21	51	45.3125	25	80.6452	25	80.6452	0	0	Plus	Minus
12s rRNA	QYSF01000572	scaffold2317_cov115,	6.15959	36	33.7469	1192	1214	23	229	251	3.05851	21	91.3043	21	91.3043	0	0	Plus	Plus
ND3	QYSF01000541	scaffold2169_cov157,	9.69425	34	31.9436	5216	5185	32	62	93	8.47458	26	81.25	26	81.25	0	0	Plus	Minus
12s rRNA	QYSF01001520	scaffold12613_cov118,	6.15959	36	33.7469	1199	1166	34	685	718	4.25532	30	85.7143	30	85.7143	2	5.71429	Plus	Minus
TRNA-CYS	QYSF01001363	scaffold10649_cov102,	1.15986	34	31.9436	1212	1228	17	21	37	26.5625	17	100	17	100	0	0	Plus	Plus
TRNA-THR	QYSF01001613	scaffold13594_cov84,	0.323785	36	33.7469	1225	1205	21	17	37	30.1587	20	95.2381	20	95.2381	0	0	Plus	Minus
TRNA-VAL	QYSF01000886	scaffold6091_cov80,	4.87873	32	30.1402	1253	1268	16	38	53	22.2222	16	100	16	100	0	0	Plus	Plus
ND2	QYSF01000176	scaffold666_cov134,	8.16167	36	33.7469	1272	1294	23	63	85	2.33029	21	91.3043	21	91.3043	0	0	Plus	Plus
TRNA-GLU	QYSF01001519	scaffold12610_cov88	4.15211	32	30.1402	1305	1330	26	21	46	40	22	84.6154	22	84.6154	0	0	Plus	Plus
TRNA-CYS	QYSF01003728	scaffold60166_cov111,	1.15986	34	31.9436	1312	1293	20	23	42	28.125	19	95	19	95	0	0	Plus	Minus
D-LOOP	QYSF01004077	scaffold61386_cov124,	2.23226	36	33.7469	1334	1302	33	130	161	10.7266	28	84.8485	28	84.8485	1	3.0303	Plus	Minus
D-LOOP	QYSF01001568	scaffold13171_cov142,	0.0150408	44	40.9604	1335	1301	35	14	48	11.4187	30	85.7143	30	85.7143	0	0	Plus	Minus
ND1	QYSF01001380	scaffold10813_cov94,	7.6505	36	33.7469	1348	1325	24	152	176	2.37325	23	92	23	92	1	4	Plus	Minus
ND3	QYSF01004093	scaffold61430_cov111,	9.69425	34	31.9436	27993	28017	25	193	217	7.06215	22	88	22	88	0	0	Plus	Plus
TRNA-HIS	QYSF01000543	scaffold2180_cov164,	3.94451	32	30.1402	1395	1410	16	48	63	25.3968	16	100	16	100	0	0	Plus	Plus
TRNA-CYS	QYSF01002280	scaffold21691_cov117,	4.04831	32	30.1402	1428	1413	16	19	34	21.875	16	100	16	100	0	0	Plus	Minus
ND4	QYSF01003197	scaffold40128_cov139,	0.899328	40	37.3537	1465	1489	25	60	84	1.90114	23	92	23	92	0	0	Plus	Plus
COX1	QYSF01000300	scaffold1155_cov150,	3.67827	38	35.5503	1534	1511	24	946	969	1.43136	22	91.6667	22	91.6667	0	0	Plus	Minus
ND1	CM012210	LG6	7.6505	36	33.7469	1644	1611	34	614	648	3.452	29	82.8571	29	82.8571	1	2.85714	Plus	Minus
TRNA-ASP	QYSF01002988	scaffold31969_cov115,	1.13012	34	31.9436	1686	1655	32	24	55	47.619	26	81.25	26	81.25	0	0	Plus	Minus
12s rRNA	QYSF01000381	scaffold1431_cov84,	6.15959	36	33.7469	1725	1747	23	229	251	3.05851	21	91.3043	21	91.3043	0	0	Plus	Plus
16s rRNA	QYSF01003687	scaffold60083_cov92,	3.28053	38	35.5503	1743	1701	43	838	878	2.98616	35	81.3953	35	81.3953	2	4.65116	Plus	Minus
D-LOOP	QYSF01001753	scaffold15275_cov142,	7.79135	34	31.9436	1758	1781	24	200	221	8.3045	22	91.6667	22	91.6667	2	8.33333	Plus	Plus
COX3	QYSF01002862	scaffold29632_cov108,	1.85506	38	35.5503	1798	1760	39	254	292	4.68948	31	79.4872	31	79.4872	0	0	Plus	Minus
ND4	QYSF01003969	scaffold61115_cov111,	0.899328	40	37.3537	1826	1802	25	60	84	1.74905	23	92	23	92	0	0	Plus	Minus
TRNA-TRP	QYSF01003760	scaffold60240_cov126,	4.04831	32	30.1402	1912	1894	19	7	25	26.5625	18	94.7368	18	94.7368	0	0	Plus	Minus
ND2	QYSF01001472	scaffold11732_cov102,	2.33836	38	35.5503	1919	1896	24	890	913	2.22898	22	91.6667	22	91.6667	0	0	Plus	Minus
ND3	QYSF01004038	scaffold61265_cov104,	9.69425	34	31.9436	28835	28819	17	34	50	4.23729	17	100	17	100	0	0	Plus	Minus
COX2	QYSF01002878	scaffold29958_cov140,	0.130438	42	39.157	1978	1953	26	117	142	3.53461	24	92.3077	24	92.3077	0	0	Plus	Minus
TRNA-LEU1	QYSF01000895	scaffold6151_cov110,	4.46352	32	30.1402	1981	2001	21	4	24	30.8824	19	90.4762	19	90.4762	0	0	Plus	Plus
D-LOOP	QYSF01001610	scaffold13576_cov108,	0.639553	38	35.5503	2021	1985	37	68	104	12.1107	30	81.0811	30	81.0811	0	0	Plus	Minus
ND3	QYSF01000840	scaffold5557_cov111,	2.77745	36	33.7469	2026	1985	42	275	314	11.2994	34	80.9524	34	80.9524	2	4.7619	Plus	Minus
D-LOOP	QYSF01003154	scaffold38823_cov167,	7.79135	34	31.9436	2071	2040	32	134	164	10.3806	27	84.375	27	84.375	1	3.125	Plus	Minus
TRNA-GLU	QYSF01002134	scaffold19681_cov111	1.1896	34	31.9436	2138	2169	32	26	57	49.2308	26	81.25	26	81.25	0	0	Plus	Plus
16s rRNA	QYSF01000018	scaffold63_cov136,	0.0221041	46	42.7638	2237	2191	47	834	878	3.27749	39	82.9787	39	82.9787	2	4.25532	Plus	Minus
TRNA-GLU	QYSF01000130	scaffold492_cov121	4.15211	32	30.1402	2421	2403	19	22	40	26.1538	18	94.7368	18	94.7368	0	0	Plus	Minus
12s rRNA	QYSF01000120	scaffold452_cov123,	6.15959	36	33.7469	2622	2650	29	270	299	3.85638	26	86.6667	26	86.6667	1	3.33333	Plus	Plus
TRNA-HIS	QYSF01003143	scaffold38400_cov115,	1.13012	34	31.9436	2627	2650	24	3	28	38.0952	23	88.4615	23	88.4615	2	7.69231	Plus	Plus
ND6	QYSF01000090	scaffold338_cov103	4.05541	36	33.7469	2759	2728	32	243	275	5.95238	29	85.2941	29	85.2941	3	8.82353	Plus	Minus
TRNA-CYS	QYSF01000142	scaffold548_cov115,	4.04831	32	30.1402	2872	2887	16	16	31	25	16	100	16	100	0	0	Plus	Plus
TRNA-CYS	QYSF01000552	scaffold2203_cov115,	4.04831	32	30.1402	2960	2926	35	8	40	51.5625	28	80	28	80	2	5.71429	Plus	Minus
16s rRNA	QYSF01000488	scaffold1891_cov91,	0.939889	40	37.3537	2979	3025	47	834	878	3.42316	38	80.8511	38	80.8511	2	4.25532	Plus	Plus
ND3	QYSF01000053	scaffold198_cov143,	9.69425	34	31.9436	110340	110311	30	66	95	7.9096	25	83.3333	25	83.3333	0	0	Plus	Minus
ND4	QYSF01003969	scaffold61115_cov111,	0.899328	40	37.3537	3074	3050	25	60	84	1.74905	23	92	23	92	0	0	Plus	Minus
TRNA-GLU	QYSF01001148	scaffold8889_cov100	0.0976483	38	35.5503	3161	3189	29	37	65	44.6154	25	86.2069	25	86.2069	0	0	Plus	Plus
TRNA-CYS	QYSF01001059	scaffold8067_cov128,	0.00223906	44	40.9604	83489	83460	30	19	48	43.75	27	90	27	90	0	0	Plus	Minus
ND6	QYSF01000350	scaffold1313_cov106	4.05541	36	33.7469	3205	3231	27	194	218	5.35714	24	88.8889	24	88.8889	2	7.40741	Plus	Plus
TRNA-GLU	QYSF01000076	scaffold287_cov148	1.1896	34	31.9436	3648	3632	17	36	52	23.0769	17	100	17	100	0	0	Plus	Minus
ND1	QYSF01000684	scaffold3970_cov150,	7.6505	36	33.7469	3704	3682	23	206	228	2.26537	21	91.3043	21	91.3043	0	0	Plus	Minus
ND1	QYSF01004032	scaffold61247_cov121,	2.19191	38	35.5503	3801	3824	24	902	925	2.589	22	91.6667	22	91.6667	0	0	Plus	Plus
12s rRNA	QYSF01003753	scaffold60228_cov136,	6.15959	36	33.7469	3888	3861	28	645	672	3.45745	24	85.7143	24	85.7143	0	0	Plus	Minus
TRNA-CYS	QYSF01003645	scaffold59961_cov122,	0.0952071	38	35.5503	3964	3941	24	30	53	34.375	22	91.6667	22	91.6667	0	0	Plus	Minus
D-LOOP	QYSF01004095	scaffold61433_cov150,	7.79135	34	31.9436	4508	4489	20	125	144	6.22837	19	95	19	95	0	0	Plus	Minus
12s rRNA	QYSF01004085	scaffold61403_cov148,	6.15959	36	33.7469	4541	4521	21	556	576	2.5266	20	95.2381	20	95.2381	0	0	Plus	Minus
COX2	QYSF01003973	scaffold61121_cov114,	1.58906	38	35.5503	4573	4540	34	344	377	4.71281	28	82.3529	28	82.3529	0	0	Plus	Minus
TRNA-VAL	QYSF01004064	scaffold61355_cov115,	4.87873	32	30.1402	4583	4603	21	42	62	29.1667	19	90.4762	19	90.4762	0	0	Plus	Plus
TRNA-CYS	QYSF01004081	scaffold61395_cov113,	1.15986	34	31.9436	4702	4683	20	35	54	28.125	19	95	19	95	0	0	Plus	Minus
TRNA-CYS	QYSF01003659	scaffold60007_cov139,	0.332305	36	33.7469	4799	4821	23	23	45	35.9375	21	91.3043	21	91.3043	0	0	Plus	Plus
D-LOOP	QYSF01003091	scaffold34673_cov102,	7.79135	34	31.9436	4824	4805	20	191	210	6.22837	19	95	19	95	0	0	Plus	Minus
12s rRNA	QYSF01000556	scaffold2226_cov117,	6.15959	36	33.7469	4915	4937	23	229	251	3.05851	21	91.3043	21	91.3043	0	0	Plus	Plus
ND2	QYSF01004026	scaffold61237_cov131,	2.33836	38	35.5503	5133	5155	23	896	919	2.33029	23	95.8333	23	95.8333	1	4.16667	Plus	Plus
ATP6	QYSF01004066	scaffold61360_cov98,	5.5123	36	33.7469	5190	5217	28	46	73	4.14815	24	85.7143	24	85.7143	0	0	Plus	Plus
ND1	QYSF01002250	scaffold21276_cov111,	0.00121231	50	46.3705	1380	1332	49	137	183	5.07012	40	81.6327	40	81.6327	2	4.08163	Plus	Minus
16s rRNA	QYSF01000520	scaffold2005_cov106,	0.00181441	50	46.3705	25674	25720	47	834	878	3.42316	40	85.1064	40	85.1064	2	4.25532	Plus	Plus
ND3	QYSF01000023	scaffold79_cov133,	2.77745	36	33.7469	5393	5366	28	170	196	7.34463	25	89.2857	25	89.2857	1	3.57143	Plus	Minus
TRNA-LYS	QYSF01000071	scaffold260_cov152,	4.67113	32	30.1402	5399	5384	16	30	45	20	16	100	16	100	0	0	Plus	Minus
COX2	QYSF01000191	scaffold703_cov109,	0.455274	40	37.3537	5583	5620	38	340	377	5.59647	31	81.5789	31	81.5789	0	0	Plus	Plus
ND5	QYSF01003689	scaffold60085_cov124,	4.09565	38	35.5503	5797	5830	34	1657	1690	1.99063	28	82.3529	28	82.3529	0	0	Plus	Plus
16s rRNA	QYSF01004018	scaffold61200_cov146,	0.269283	42	39.157	6160	6204	45	836	878	3.27749	37	82.2222	37	82.2222	2	4.44444	Plus	Plus
ND6	QYSF01001374	scaffold10740_cov113	4.05541	36	33.7469	6448	6473	26	421	446	5.15873	23	88.4615	23	88.4615	0	0	Plus	Plus
ND1	QYSF01004029	scaffold61242_cov105,	7.6505	36	33.7469	6617	6644	28	206	233	3.0205	24	85.7143	24	85.7143	0	0	Plus	Plus
COX1	QYSF01004039	scaffold61276_cov125,	3.67827	38	35.5503	6671	6648	24	1225	1248	1.43136	22	91.6667	22	91.6667	0	0	Plus	Minus
12s rRNA	QYSF01004088	scaffold61411_cov113,	6.15959	36	33.7469	6906	6936	31	551	581	4.12234	26	83.871	26	83.871	0	0	Plus	Plus
12s rRNA	QYSF01004089	scaffold61412_cov111,	1.76475	38	35.5503	7629	7606	24	229	252	2.92553	22	91.6667	22	91.6667	0	0	Plus	Minus
D-LOOP	QYSF01004056	scaffold61333_cov144,	7.79135	34	31.9436	8672	8693	22	154	175	7.61246	20	90.9091	20	90.9091	0	0	Plus	Plus
12s rRNA	QYSF01000520	scaffold2005_cov106,	6.15959	36	33.7469	9860	9838	23	229	251	2.79255	21	91.3043	21	91.3043	0	0	Plus	Minus
COX2	QYSF01004031	scaffold61244_cov119,	0.000878886	50	46.3705	30528	30476	53	544	596	7.51105	44	81.4815	44	81.4815	2	3.7037	Plus	Minus
ATP8	QYSF01001814	scaffold16025_cov128,	4.19305	34	31.9436	10190	10213	24	134	156	14.2857	22	91.6667	22	91.6667	1	4.16667	Plus	Plus
ND5	QYSF01004079	scaffold61390_cov156,	1.17342	40	37.3537	10407	10388	20	371	390	1.05386	20	100	20	100	0	0	Plus	Minus
ND6	QYSF01002186	scaffold20339_cov109	4.05541	36	33.7469	10716	10733	18	199	216	3.57143	18	100	18	100	0	0	Plus	Plus
ND5	QYSF01004094	scaffold61432_cov109,	1.17342	40	37.3537	10871	10900	30	497	526	1.75644	26	86.6667	26	86.6667	0	0	Plus	Plus
D-LOOP	QYSF01000584	scaffold2385_cov110,	7.79135	34	31.9436	10981	10957	25	189	213	7.95848	22	88	22	88	0	0	Plus	Minus
ND6	QYSF01001539	scaffold12811_cov109	4.05541	36	33.7469	11125	11102	24	194	218	4.36508	23	92	23	92	1	4	Plus	Minus
12s rRNA	QYSF01004034	scaffold61250_cov119,	0.041503	44	40.9604	12007	11981	27	378	404	3.32447	25	92.5926	25	92.5926	0	0	Plus	Minus
TRNA-SER2	QYSF01004067	scaffold61361_cov149	0.374909	36	33.7469	12574	12598	25	8	34	36.2319	24	88.8889	24	88.8889	2	7.40741	Plus	Plus
TRNA-GLN	QYSF01003744	scaffold60211_cov118,	1.27882	34	31.9436	12589	12608	20	23	42	29.4118	19	95	19	95	0	0	Plus	Plus
ND1	QYSF01000541	scaffold2169_cov157,	7.6505	36	33.7469	13216	13194	23	630	652	2.26537	21	91.3043	21	91.3043	0	0	Plus	Minus
TRNA-ALA	QYSF01000308	scaffold1181_cov116,	3.8407	32	30.1402	13693	13711	19	12	30	30.6452	18	94.7368	18	94.7368	0	0	Plus	Plus
ND3	QYSF01000874	scaffold5914_cov106,	2.77745	36	33.7469	14957	14979	23	58	80	6.49718	21	91.3043	21	91.3043	0	0	Plus	Plus
D-LOOP	CM012208	LG4	7.79135	34	31.9436	15148	15179	32	211	242	11.0727	26	81.25	26	81.25	0	0	Plus	Plus
TRNA-SER2	QYSF01000176	scaffold666_cov134	1.30856	34	31.9436	15350	15366	17	15	31	24.6377	17	100	17	100	0	0	Plus	Plus
12s rRNA	QYSF01000459	scaffold1788_cov150,	1.76475	38	35.5503	15485	15462	24	554	577	2.92553	22	91.6667	22	91.6667	0	0	Plus	Minus
ND2	QYSF01000887	scaffold6107_cov122,	8.16167	36	33.7469	15874	15848	27	244	271	2.53293	25	89.2857	25	89.2857	1	3.57143	Plus	Minus
COX2	QYSF01004097	scaffold61435_cov136,	1.58906	38	35.5503	15908	15885	24	82	105	3.24006	22	91.6667	22	91.6667	0	0	Plus	Minus
TRNA-CYS	QYSF01000304	scaffold1171_cov113,	4.3224e-06	54	49.9773	16813	16784	30	18	47	43.75	29	96.6667	29	96.6667	0	0	Plus	Minus
D-LOOP	QYSF01000304	scaffold1171_cov113,	0.639553	38	35.5503	16829	16858	30	153	179	10.3806	26	86.6667	26	86.6667	3	10	Plus	Plus
TRNA-CYS	QYSF01000399	scaffold1519_cov115,	4.04831	32	30.1402	17478	17493	16	43	58	25	16	100	16	100	0	0	Plus	Plus
ND4	QYSF01000134	scaffold518_cov153,	3.13896	38	35.5503	17521	17542	22	955	976	1.673	21	95.4545	21	95.4545	0	0	Plus	Plus
12s rRNA	QYSF01004026	scaffold61237_cov131,	1.76475	38	35.5503	18334	18311	24	228	251	2.92553	22	91.6667	22	91.6667	0	0	Plus	Minus
ND4	QYSF01004070	scaffold61369_cov124,	3.13896	38	35.5503	18396	18375	22	725	746	1.52091	21	95.4545	21	95.4545	0	0	Plus	Minus
ND6	QYSF01000080	scaffold300_cov145	4.05541	36	33.7469	18543	18560	18	418	435	3.57143	18	100	18	100	0	0	Plus	Plus
12s rRNA	QYSF01000652	scaffold3553_cov131,	6.15959	36	33.7469	18799	18825	27	659	686	3.59043	25	89.2857	25	89.2857	1	3.57143	Plus	Plus
12s rRNA	QYSF01001535	scaffold12740_cov115,	6.15959	36	33.7469	19267	19245	23	230	252	2.79255	21	91.3043	21	91.3043	0	0	Plus	Minus
12s rRNA	QYSF01001677	scaffold14308_cov120,	6.15959	36	33.7469	19362	19340	23	229	251	2.79255	21	91.3043	21	91.3043	0	0	Plus	Minus
TRNA-GLU	QYSF01001211	scaffold9406_cov110	4.15211	32	30.1402	21011	21031	21	8	28	32.3077	19	90.4762	19	90.4762	0	0	Plus	Plus
TRNA-CYS	QYSF01003790	scaffold60809_cov118,	4.04831	32	30.1402	21225	21200	26	6	31	37.5	22	84.6154	22	84.6154	0	0	Plus	Minus
CYTB	QYSF01004072	scaffold61372_cov145,	2.69473	38	35.5503	21476	21504	29	1057	1085	2.55958	25	86.2069	25	86.2069	0	0	Plus	Plus
TRNA-CYS	CM012205	LG10	4.04831	32	30.1402	110168	110153	16	21	36	21.875	16	100	16	100	0	0	Plus	Minus
COX2	CM012212	LG8	5.54638	36	33.7469	21628	21601	28	83	110	3.82916	24	85.7143	24	85.7143	0	0	Plus	Minus
TRNA-SER2	CM012207	LG3	4.56732	32	30.1402	21893	21911	19	9	27	27.5362	18	94.7368	18	94.7368	0	0	Plus	Plus
ND4	QYSF01004043	scaffold61285_cov121,	3.13896	38	35.5503	22197	22220	24	1269	1292	1.8251	22	91.6667	22	91.6667	0	0	Plus	Plus
ND4L	QYSF01004039	scaffold61276_cov125,	0.055904	42	39.157	22304	22281	24	15	38	7.18954	23	95.8333	23	95.8333	0	0	Plus	Minus
D-LOOP	QYSF01004026	scaffold61237_cov131,	2.23226	36	33.7469	22392	22350	43	133	174	14.1869	34	79.0698	34	79.0698	1	2.32558	Plus	Minus
D-LOOP	QYSF01001137	scaffold8789_cov104,	7.79135	34	31.9436	22402	22373	30	4	33	9.68858	27	87.0968	27	87.0968	2	6.45161	Plus	Minus
12s rRNA	QYSF01004035	scaffold61253_cov129,	6.15959	36	33.7469	22824	22807	18	452	469	2.12766	18	100	18	100	0	0	Plus	Minus
COX3	QYSF01000191	scaffold703_cov109,	8.42198e-05	54	49.9773	24517	24481	37	706	742	4.43599	33	89.1892	33	89.1892	0	0	Plus	Minus
12s rRNA	QYSF01003790	scaffold60809_cov118,	6.15959	36	33.7469	24462	24440	23	229	251	2.79255	21	91.3043	21	91.3043	0	0	Plus	Minus
TRNA-SER2	CM012208	LG4	4.56732	32	30.1402	559050	559065	16	27	42	23.1884	16	100	16	100	0	0	Plus	Plus
COX1	QYSF01004095	scaffold61433_cov150,	4.78444e-05	56	51.7806	1194	1162	33	190	224	2.01692	33	94.2857	33	94.2857	2	5.71429	Plus	Minus
12s rRNA	QYSF01000520	scaffold2005_cov106,	1.76475	38	35.5503	24685	24708	24	228	251	3.19149	22	91.6667	22	91.6667	0	0	Plus	Plus
16s rRNA	QYSF01000836	scaffold5536_cov145,	0.939889	40	37.3537	24865	24891	27	404	432	1.9665	26	89.6552	26	89.6552	2	6.89655	Plus	Plus
COX1	QYSF01004059	scaffold61340_cov138,	4.78444e-05	56	51.7806	91345	91377	33	679	711	2.14704	31	93.9394	31	93.9394	0	0	Plus	Plus
ND2	QYSF01000134	scaffold518_cov153,	8.16167	36	33.7469	25754	25729	26	8	33	2.43161	23	88.4615	23	88.4615	0	0	Plus	Minus
TRNA-GLN	QYSF01004072	scaffold61372_cov145,	0.366388	36	33.7469	26809	26831	23	1	23	33.8235	21	91.3043	21	91.3043	0	0	Plus	Plus
ND2	QYSF01000377	scaffold1425_cov112,	2.33836	38	35.5503	27640	27619	22	895	916	2.02634	21	95.4545	21	95.4545	0	0	Plus	Minus
COX1	QYSF01004064	scaffold61355_cov115,	0.0865047	44	40.9604	27902	27840	63	502	560	3.96877	47	74.6032	47	74.6032	4	6.34921	Plus	Minus
16s rRNA	QYSF01004090	scaffold61418_cov160,	3.50264e-06	60	55.3874	5286	5328	43	161	203	3.13183	38	88.3721	38	88.3721	0	0	Plus	Plus
16s rRNA	QYSF01002065	scaffold18905_cov134,	1.00352e-06	62	57.1907	227	184	44	161	204	3.05899	39	88.6364	39	88.6364	0	0	Plus	Minus
12s rRNA	QYSF01004035	scaffold61253_cov129,	6.15959	36	33.7469	28853	28831	23	229	251	2.79255	21	91.3043	21	91.3043	0	0	Plus	Minus
TRNA-CYS	QYSF01004072	scaffold61372_cov145,	4.04831	32	30.1402	29584	29552	33	17	51	48.4375	28	80	28	80	2	5.71429	Plus	Minus
CYTB	QYSF01004043	scaffold61285_cov121,	2.36172e-07	64	58.9941	88315	88257	59	744	800	5.03089	49	83.0508	49	83.0508	2	3.38983	Plus	Minus
ND5	QYSF01004031	scaffold61244_cov119,	0.0275963	46	42.7638	30562	30530	33	1507	1539	1.81499	29	87.8788	29	87.8788	0	0	Plus	Minus
D-LOOP	QYSF01001126	scaffold8658_cov123,	7.79135	34	31.9436	30563	30542	22	154	175	6.92042	20	90.9091	20	90.9091	0	0	Plus	Minus
12s rRNA	QYSF01000520	scaffold2005_cov106,	6.15959	36	33.7469	31592	31614	23	229	251	3.05851	21	91.3043	21	91.3043	0	0	Plus	Plus
COX3	CM012204	LG1	2.25794e-18	104	95.0615	32224	32131	94	538	629	11.6603	78	82.9787	78	82.9787	2	2.12766	Plus	Minus
ND4	CM012204	LG1	1.73458e-22	120	109.488	32224	32331	108	131	238	8.21293	89	82.4074	89	82.4074	0	0	Plus	Plus
COX2	QYSF01001362	scaffold10631_cov116,	0.130438	42	39.157	32333	32305	29	651	679	3.97644	26	89.6552	26	89.6552	0	0	Plus	Minus
16s rRNA	QYSF01001362	scaffold10631_cov116,	8.23742e-08	66	60.7975	32373	32415	43	161	203	3.13183	39	90.6977	39	90.6977	0	0	Plus	Plus
TRNA-CYS	QYSF01004077	scaffold61386_cov124,	0.332305	36	33.7469	32650	32676	27	23	50	42.1875	25	89.2857	25	89.2857	1	3.57143	Plus	Plus
16s rRNA	QYSF01000556	scaffold2226_cov117,	0.939889	40	37.3537	32868	32833	36	713	749	2.47633	31	83.7838	31	83.7838	1	2.7027	Plus	Minus
TRNA-VAL	QYSF01004089	scaffold61412_cov111,	1.39778	34	31.9436	33644	33620	25	33	57	31.9444	22	88	22	88	0	0	Plus	Minus
D-LOOP	QYSF01003745	scaffold60212_cov124,	0.0524977	42	39.157	34481	34443	39	66	104	12.8028	32	82.0513	32	82.0513	0	0	Plus	Minus
12s rRNA	QYSF01004026	scaffold61237_cov131,	6.15959	36	33.7469	35462	35484	23	229	251	3.05851	21	91.3043	21	91.3043	0	0	Plus	Plus
ND4	CM012205	LG10	3.13896	38	35.5503	35560	35539	22	955	976	1.52091	21	95.4545	21	95.4545	0	0	Plus	Minus
ND6	QYSF01004057	scaffold61337_cov141	4.05541	36	33.7469	36122	36145	24	191	215	4.7619	23	92	23	92	1	4	Plus	Plus
12s rRNA	QYSF01004093	scaffold61430_cov111,	6.15959	36	33.7469	36940	36962	23	229	251	3.05851	21	91.3043	21	91.3043	0	0	Plus	Plus
COX2	QYSF01003734	scaffold60182_cov157,	5.54638	36	33.7469	37139	37122	18	81	98	2.35641	18	100	18	100	0	0	Plus	Minus
12s rRNA	QYSF01004072	scaffold61372_cov145,	6.15959	36	33.7469	37862	37840	23	229	251	2.79255	21	91.3043	21	91.3043	0	0	Plus	Minus
ND2	QYSF01000080	scaffold300_cov145,	0.669951	40	37.3537	41210	41252	43	210	248	4.35664	35	81.3953	35	81.3953	4	9.30233	Plus	Plus
12s rRNA	QYSF01001362	scaffold10631_cov116,	6.15959	36	33.7469	42374	42394	21	487	507	2.79255	20	95.2381	20	95.2381	0	0	Plus	Plus
12s rRNA	QYSF01000520	scaffold2005_cov106,	6.15959	36	33.7469	42737	42715	23	229	251	2.79255	21	91.3043	21	91.3043	0	0	Plus	Minus
TRNA-VAL	QYSF01001059	scaffold8067_cov128,	1.39778	34	31.9436	43537	43568	32	28	59	44.4444	26	81.25	26	81.25	0	0	Plus	Plus
D-LOOP	QYSF01000520	scaffold2005_cov106,	7.79135	34	31.9436	45293	45317	25	153	177	8.65052	22	88	22	88	0	0	Plus	Plus
TRNA-TRP	QYSF01000023	scaffold79_cov133,	4.04831	32	30.1402	46269	46237	33	14	44	48.4375	27	81.8182	27	81.8182	2	6.06061	Plus	Minus
12s rRNA	QYSF01000506	scaffold1952_cov115,	6.15959	36	33.7469	46609	46587	23	229	251	2.79255	21	91.3043	21	91.3043	0	0	Plus	Minus
12s rRNA	QYSF01000989	scaffold7489_cov114,	6.15959	36	33.7469	47731	47753	23	229	251	3.05851	21	91.3043	21	91.3043	0	0	Plus	Plus
ND6	QYSF01000681	scaffold3923_cov119	4.05541	36	33.7469	48772	48799	28	274	301	5.55556	24	85.7143	24	85.7143	0	0	Plus	Plus
COX2	QYSF01000293	scaffold1140_cov117,	5.54638	36	33.7469	49671	49626	46	86	131	6.48012	35	76.087	35	76.087	0	0	Plus	Minus
COX2	QYSF01004038	scaffold61265_cov104,	5.54638	36	33.7469	49703	49668	36	342	377	5.00736	29	80.5556	29	80.5556	0	0	Plus	Minus
ND2	QYSF01004079	scaffold61390_cov156,	8.16167	36	33.7469	50153	50173	21	353	373	2.12766	20	95.2381	20	95.2381	0	0	Plus	Plus
CYTB	QYSF01000041	scaffold159_cov137,	9.40551	36	33.7469	51397	51380	18	816	833	1.41218	18	100	18	100	0	0	Plus	Minus
TRNA-GLN	QYSF01004038	scaffold61265_cov104,	4.46352	32	30.1402	53498	53513	16	34	49	23.5294	16	100	16	100	0	0	Plus	Plus
12s rRNA	QYSF01003790	scaffold60809_cov118,	6.15959	36	33.7469	54168	54114	55	523	575	7.04787	42	75	42	75	4	7.14286	Plus	Minus
TRNA-CYS	QYSF01000684	scaffold3970_cov150,	4.04831	32	30.1402	55568	55545	24	25	48	34.375	21	87.5	21	87.5	0	0	Plus	Minus
16s rRNA	QYSF01004047	scaffold61292_cov139,	0.939889	40	37.3537	56526	56494	33	484	516	2.25783	28	84.8485	28	84.8485	0	0	Plus	Minus
TRNA-CYS	QYSF01004064	scaffold61355_cov115,	4.04831	32	30.1402	56699	56679	21	25	45	29.6875	19	90.4762	19	90.4762	0	0	Plus	Minus
12s rRNA	QYSF01000459	scaffold1788_cov150,	1.76475	38	35.5503	59480	59503	24	228	251	3.19149	22	91.6667	22	91.6667	0	0	Plus	Plus
TRNA-GLN	CM012205	LG10	0.030075	40	37.3537	59606	59574	33	16	48	45.5882	28	84.8485	28	84.8485	0	0	Plus	Minus
TRNA-TRP	QYSF01004031	scaffold61244_cov119,	4.04831	32	30.1402	61345	61360	16	3	18	25	16	100	16	100	0	0	Plus	Plus
TRNA-TRP	CM012205	LG10	4.04831	32	30.1402	752979	752964	16	5	20	21.875	16	100	16	100	0	0	Plus	Minus
12s rRNA	QYSF01000041	scaffold159_cov137,	1.76475	38	35.5503	64800	64777	24	228	251	2.92553	22	91.6667	22	91.6667	0	0	Plus	Minus
D-LOOP	QYSF01004057	scaffold61337_cov141,	7.79135	34	31.9436	65846	65869	24	5	26	8.3045	22	91.6667	22	91.6667	2	8.33333	Plus	Plus
12s rRNA	QYSF01000191	scaffold703_cov109,	6.15959	36	33.7469	66109	66087	23	229	251	2.79255	21	91.3043	21	91.3043	0	0	Plus	Minus
COX2	CM012208	LG4	1.58906	38	35.5503	66950	66927	24	236	259	3.24006	22	91.6667	22	91.6667	0	0	Plus	Minus
TRNA-CYS	CM012211	LG7	4.04831	32	30.1402	1036888	1036873	16	21	36	21.875	16	100	16	100	0	0	Plus	Minus
TRNA-CYS	QYSF01000681	scaffold3923_cov119,	4.04831	32	30.1402	70286	70309	24	14	37	37.5	21	87.5	21	87.5	0	0	Plus	Plus
CYTB	QYSF01004040	scaffold61277_cov150,	0.772052	40	37.3537	72171	72196	26	522	548	2.29479	25	92.5926	25	92.5926	1	3.7037	Plus	Plus
ND4L	QYSF01004059	scaffold61340_cov138,	8.29689	34	31.9436	73923	73939	17	56	72	5.55556	17	100	17	100	0	0	Plus	Plus
D-LOOP	QYSF01003755	scaffold60231_cov165,	7.79135	34	31.9436	74322	74306	17	3	19	5.19031	17	100	17	100	0	0	Plus	Minus
D-LOOP	CM012205	LG10	7.79135	34	31.9436	74887	74910	24	2	24	8.3045	22	91.6667	22	91.6667	1	4.16667	Plus	Plus
12s rRNA	QYSF01000506	scaffold1952_cov115,	6.15959	36	33.7469	75426	75448	23	229	251	3.05851	21	91.3043	21	91.3043	0	0	Plus	Plus
TRNA-CYS	CM012213	LG9	4.04831	32	30.1402	77117	77087	31	14	49	45.3125	28	77.7778	28	77.7778	5	13.8889	Plus	Minus
16s rRNA	QYSF01000506	scaffold1952_cov115,	0.939889	40	37.3537	77296	77253	44	837	878	3.05899	36	81.8182	36	81.8182	2	4.54545	Plus	Minus
16s rRNA	QYSF01000506	scaffold1952_cov115,	8.23742e-08	66	60.7975	103635	103593	43	161	203	2.98616	39	90.6977	39	90.6977	0	0	Plus	Minus
ND4	QYSF01000697	scaffold4216_cov128,	0.899328	40	37.3537	82635	82659	25	60	84	1.90114	23	92	23	92	0	0	Plus	Plus
12s rRNA	QYSF01000506	scaffold1952_cov115,	6.15959	36	33.7469	83449	83427	23	229	251	2.79255	21	91.3043	21	91.3043	0	0	Plus	Minus
ND6	QYSF01003871	scaffold60932_cov136,	6.86135e-10	72	66.2076	1971	1936	36	304	339	6.74603	36	100	36	100	0	0	Plus	Minus
12s rRNA	QYSF01004032	scaffold61247_cov121,	6.15959	36	33.7469	83625	83647	23	229	251	3.05851	21	91.3043	21	91.3043	0	0	Plus	Plus
TRNA-ARG	QYSF01004045	scaffold61287_cov119,	1.15986	34	31.9436	87008	87029	22	8	29	34.375	20	90.9091	20	90.9091	0	0	Plus	Plus
12s rRNA	QYSF01001020	scaffold7744_cov125,	1.04214e-09	72	66.2076	10072	10110	39	38	76	5.18617	38	97.4359	38	97.4359	0	0	Plus	Plus
D-LOOP	QYSF01001112	scaffold8561_cov116,	7.79135	34	31.9436	88504	88483	22	1	22	6.92042	20	90.9091	20	90.9091	0	0	Plus	Minus
TRNA-LEU1	QYSF01004059	scaffold61340_cov138,	1.12079e-07	60	55.3874	91257	91286	30	30	59	44.1176	30	100	30	100	0	0	Plus	Plus
COX3	QYSF01004059	scaffold61340_cov138,	0.152273	42	39.157	91259	91231	29	277	305	3.42205	26	89.6552	26	89.6552	0	0	Plus	Minus
ATP6	QYSF01000063	scaffold233_cov111,	5.1582e-13	84	77.0278	564	627	64	27	89	9.48148	56	87.5	56	87.5	1	1.5625	Plus	Plus
TRNA-ARG	QYSF01004078	scaffold61389_cov113,	2.55251e-15	88	80.6345	77491	77435	57	4	60	85.9375	52	91.2281	52	91.2281	0	0	Plus	Minus
TRNA-ASP	QYSF01001362	scaffold10631_cov116,	0.0927659	38	35.5503	91979	92008	30	5	35	47.619	27	87.0968	27	87.0968	1	3.22581	Plus	Plus
TRNA-CYS	QYSF01000575	scaffold2334_cov143,	0.332305	36	33.7469	93185	93202	18	37	54	28.125	18	100	18	100	0	0	Plus	Plus
TRNA-GLU	QYSF01000018	scaffold63_cov136	4.15211	32	30.1402	96356	96376	21	16	36	32.3077	19	90.4762	19	90.4762	0	0	Plus	Plus
ND2	QYSF01000293	scaffold1140_cov117,	2.33836	38	35.5503	97527	97545	19	434	452	1.92503	19	100	19	100	0	0	Plus	Plus
ND1	QYSF01001059	scaffold8067_cov128,	7.6505	36	33.7469	97949	97971	23	629	651	2.48112	21	91.3043	21	91.3043	0	0	Plus	Plus
ND6	QYSF01000071	scaffold260_cov152	4.05541	36	33.7469	99266	99286	21	199	219	4.16667	20	95.2381	20	95.2381	0	0	Plus	Plus
TRNA-SER1	QYSF01000506	scaffold1952_cov115,	4.15211	32	30.1402	101260	101242	19	2	20	26.1538	18	94.7368	18	94.7368	0	0	Plus	Minus
12s rRNA	QYSF01000191	scaffold703_cov109,	3.18793e-16	96	87.848	24371	24427	57	257	314	7.57979	55	94.8276	55	94.8276	1	1.72414	Plus	Plus
COX2	QYSF01000506	scaffold1952_cov115,	0.130438	42	39.157	103677	103705	29	651	679	4.27099	26	89.6552	26	89.6552	0	0	Plus	Plus
CYTB	CM012206	LG2	9.40551	36	33.7469	106129	106161	33	1056	1088	2.91262	27	81.8182	27	81.8182	0	0	Plus	Plus
TRNA-LEU1	CM012212	LG8	4.46352	32	30.1402	1184681	1184666	16	48	63	20.5882	16	100	16	100	0	0	Plus	Minus
12s rRNA	QYSF01004059	scaffold61340_cov138,	9.13357e-17	98	89.6514	91344	91286	59	471	529	7.57979	55	93.2203	55	93.2203	0	0	Plus	Minus
ND1	QYSF01004057	scaffold61337_cov141,	7.6505	36	33.7469	111670	111692	23	58	80	2.48112	21	91.3043	21	91.3043	0	0	Plus	Plus
ND4	QYSF01004040	scaffold61277_cov150,	0.899328	40	37.3537	113257	113281	25	60	84	1.90114	23	92	23	92	0	0	Plus	Plus
TRNA-LYS	QYSF01001362	scaffold10631_cov116,	4.67113	32	30.1402	116421	116441	21	24	44	30	19	90.4762	19	90.4762	0	0	Plus	Plus
ND5	QYSF01001362	scaffold10631_cov116,	1.17342	40	37.3537	117145	117172	28	497	524	1.63934	25	89.2857	25	89.2857	0	0	Plus	Plus
16s rRNA	QYSF01000697	scaffold4216_cov128,	3.28053	38	35.5503	117714	117672	43	838	878	2.98616	35	81.3953	35	81.3953	2	4.65116	Plus	Minus
ND6	CM012212	LG8	1.1619	38	35.5503	118538	118566	29	187	215	5.75397	25	86.2069	25	86.2069	0	0	Plus	Plus
12s rRNA	QYSF01004078	scaffold61389_cov113,	6.15959	36	33.7469	121907	121929	23	229	251	3.05851	21	91.3043	21	91.3043	0	0	Plus	Plus
ND3	CM012213	LG9	9.69425	34	31.9436	125873	125854	20	274	293	5.08475	19	95	19	95	0	0	Plus	Minus
D-LOOP	CM012209	LG5	7.79135	34	31.9436	127222	127198	25	155	179	7.95848	22	88	22	88	0	0	Plus	Minus
12s rRNA	QYSF01004064	scaffold61355_cov115,	6.15959	36	33.7469	137284	137262	23	229	251	2.79255	21	91.3043	21	91.3043	0	0	Plus	Minus
D-LOOP	CM012213	LG9	7.79135	34	31.9436	141959	141980	22	3	24	7.61246	20	90.9091	20	90.9091	0	0	Plus	Plus
COX3	QYSF01000018	scaffold63_cov136,	6.47481	36	33.7469	142455	142438	18	503	520	2.02788	18	100	18	100	0	0	Plus	Minus
TRNA-SER2	CM012213	LG9	4.56732	32	30.1402	145041	145021	21	47	67	27.5362	19	90.4762	19	90.4762	0	0	Plus	Minus
ATP6	QYSF01001362	scaffold10631_cov116,	5.5123	36	33.7469	151150	151128	23	219	241	3.11111	21	91.3043	21	91.3043	0	0	Plus	Minus
TRNA-GLN	CM012208	LG4	0.366388	36	33.7469	169200	169222	23	25	47	33.8235	21	91.3043	21	91.3043	0	0	Plus	Plus
TRNA-CYS	CM012210	LG6	4.04831	32	30.1402	1194014	1194029	16	14	29	25	16	100	16	100	0	0	Plus	Plus
TRNA-SER2	CM012209	LG5	4.56732	32	30.1402	1252110	1252095	16	23	38	20.2899	16	100	16	100	0	0	Plus	Minus
TRNA-THR	CM012212	LG8	3.94451	32	30.1402	1282225	1282240	16	5	20	25.3968	16	100	16	100	0	0	Plus	Plus
TRNA-ASP	CM012212	LG8	3.94451	32	30.1402	174325	174307	19	33	51	26.9841	18	94.7368	18	94.7368	0	0	Plus	Minus
ND1	CM012205	LG10	0.627991	40	37.3537	180359	180388	30	72	101	3.23625	26	86.6667	26	86.6667	0	0	Plus	Plus
ND4L	CM012207	LG3	8.29689	34	31.9436	182395	182424	30	234	263	9.80392	25	83.3333	25	83.3333	0	0	Plus	Plus
CYTB	CM012213	LG9	2.69473	38	35.5503	190053	190029	25	24	49	2.03001	24	92.3077	24	92.3077	1	3.84615	Plus	Minus
COX1	CM012207	LG3	2.6462e-08	68	62.6008	190626	190677	52	719	770	3.38321	45	86.5385	45	86.5385	0	0	Plus	Plus
TRNA-HIS	CM012213	LG9	1.13012	34	31.9436	205878	205857	22	7	28	31.746	20	90.9091	20	90.9091	0	0	Plus	Minus
TRNA-CYS	CM012210	LG6	4.04831	32	30.1402	231922	231940	19	13	31	29.6875	18	94.7368	18	94.7368	0	0	Plus	Plus
ND4	CM012206	LG2	3.13896	38	35.5503	242739	242707	33	1034	1064	2.35741	28	84.8485	28	84.8485	2	6.06061	Plus	Minus
ND2	CM012208	LG4	0.669951	40	37.3537	246878	246921	44	195	239	4.45795	36	80	36	80	1	2.22222	Plus	Plus
12s rRNA	CM012211	LG7	6.15959	36	33.7469	247406	247442	37	9	46	4.92021	31	81.5789	31	81.5789	1	2.63158	Plus	Plus
TRNA-GLY	CM012205	LG10	3.94451	32	30.1402	267706	267675	32	17	49	47.619	27	81.8182	27	81.8182	1	3.0303	Plus	Minus
ND4	CM012204	LG1	3.13896	38	35.5503	272910	272938	29	984	1012	2.20532	25	86.2069	25	86.2069	0	0	Plus	Plus
ND6	CM012210	LG6	4.05541	36	33.7469	278508	278486	23	196	218	4.16667	21	91.3043	21	91.3043	0	0	Plus	Minus
TRNA-HIS	CM012208	LG4	3.94451	32	30.1402	1369822	1369837	16	46	61	25.3968	16	100	16	100	0	0	Plus	Plus
ND6	CM012204	LG1	1.1619	38	35.5503	287816	287839	24	197	220	4.7619	22	91.6667	22	91.6667	0	0	Plus	Plus
ND6	CM012211	LG7	0.332889	40	37.3537	290264	290293	30	279	308	5.95238	26	86.6667	26	86.6667	0	0	Plus	Plus
ND1	CM012212	LG8	7.6505	36	33.7469	296579	296553	27	156	180	2.69687	24	88.8889	24	88.8889	2	7.40741	Plus	Minus
ND6	CM012208	LG4	1.1619	38	35.5503	300427	300450	24	195	218	4.7619	22	91.6667	22	91.6667	0	0	Plus	Plus
ND3	CM012209	LG5	2.77745	36	33.7469	309993	309971	23	66	88	5.9322	21	91.3043	21	91.3043	0	0	Plus	Minus
D-LOOP	CM012205	LG10	2.23226	36	33.7469	337171	337149	23	2	24	7.26644	21	91.3043	21	91.3043	0	0	Plus	Minus
ND1	CM012206	LG2	7.6505	36	33.7469	339103	339142	40	209	247	4.31499	32	80	32	80	1	2.5	Plus	Plus
ND1	CM012211	LG7	7.6505	36	33.7469	339568	339548	21	203	223	2.04962	20	95.2381	20	95.2381	0	0	Plus	Minus
ND3	CM012213	LG9	9.69425	34	31.9436	344716	344686	31	206	237	8.19209	27	84.375	27	84.375	1	3.125	Plus	Minus
TRNA-SER2	CM012205	LG10	1.30856	34	31.9436	351491	351520	30	34	63	43.4783	25	83.3333	25	83.3333	0	0	Plus	Plus
16s rRNA	CM012208	LG4	3.28053	38	35.5503	365678	365699	22	1077	1098	1.60233	21	95.4545	21	95.4545	0	0	Plus	Plus
TRNA-CYS	CM012213	LG9	0.332305	36	33.7469	368249	368274	26	3	28	40.625	23	88.4615	23	88.4615	0	0	Plus	Plus
16s rRNA	CM012209	LG5	0.939889	40	37.3537	376539	376582	44	837	878	3.20466	36	81.8182	36	81.8182	2	4.54545	Plus	Plus
COX3	CM012205	LG10	6.47481	36	33.7469	379060	379082	23	1	23	2.91508	21	91.3043	21	91.3043	0	0	Plus	Plus
ND4L	CM012205	LG10	8.29689	34	31.9436	381759	381731	29	226	253	8.82353	25	86.2069	25	86.2069	1	3.44828	Plus	Minus
D-LOOP	CM012210	LG6	2.23226	36	33.7469	385940	385960	21	211	231	7.26644	20	95.2381	20	95.2381	0	0	Plus	Plus
TRNA-LYS	CM012211	LG7	1.3383	34	31.9436	402379	402359	21	19	40	27.1429	21	95.4545	21	95.4545	1	4.54545	Plus	Minus
ND6	CM012213	LG9	0.332889	40	37.3537	404377	404353	25	194	218	4.56349	23	92	23	92	0	0	Plus	Minus
TRNA-ARG	CM012205	LG10	4.04831	32	30.1402	412015	412033	19	31	49	29.6875	18	94.7368	18	94.7368	0	0	Plus	Plus
ND2	CM012212	LG8	8.16167	36	33.7469	412539	412566	28	209	235	2.83688	25	89.2857	25	89.2857	1	3.57143	Plus	Plus
TRNA-CYS	CM012206	LG2	1.15986	34	31.9436	415541	415569	29	13	40	45.3125	25	86.2069	25	86.2069	1	3.44828	Plus	Plus
CYTB	CM012206	LG2	9.40551	36	33.7469	417187	417167	21	530	550	1.67696	20	95.2381	20	95.2381	0	0	Plus	Minus
TRNA-SER2	CM012205	LG10	4.56732	32	30.1402	423466	423491	26	12	36	37.6812	23	88.4615	23	88.4615	1	3.84615	Plus	Plus
TRNA-GLN	CM012207	LG3	4.46352	32	30.1402	1404349	1404364	16	3	18	23.5294	16	100	16	100	0	0	Plus	Plus
ND5	CM012204	LG1	4.09565	38	35.5503	441428	441455	28	1480	1508	1.63934	26	89.6552	26	89.6552	1	3.44828	Plus	Plus
TRNA-GLN	CM012207	LG3	4.46352	32	30.1402	1409492	1409507	16	3	18	23.5294	16	100	16	100	0	0	Plus	Plus
ND6	CM012206	LG2	4.05541	36	33.7469	474169	474149	21	198	218	3.76984	20	95.2381	20	95.2381	0	0	Plus	Minus
ND4	CM012205	LG10	3.13896	38	35.5503	491378	491357	22	955	976	1.52091	21	95.4545	21	95.4545	0	0	Plus	Minus
16s rRNA	CM012205	LG10	3.28053	38	35.5503	496849	496818	32	830	861	2.185	27	84.375	27	84.375	0	0	Plus	Minus
ND4	CM012207	LG3	3.13896	38	35.5503	506184	506163	22	1168	1189	1.52091	21	95.4545	21	95.4545	0	0	Plus	Minus
TRNA-THR	CM012204	LG1	3.94451	32	30.1402	1619772	1619787	16	43	58	25.3968	16	100	16	100	0	0	Plus	Plus
D-LOOP	CM012208	LG4	7.79135	34	31.9436	512330	512311	20	1	20	6.22837	19	95	19	95	0	0	Plus	Minus
TRNA-CYS	CM012206	LG2	4.04831	32	30.1402	526099	526117	19	18	36	29.6875	18	94.7368	18	94.7368	0	0	Plus	Plus
ND6	CM012211	LG7	4.05541	36	33.7469	528109	528131	23	198	220	4.56349	21	91.3043	21	91.3043	0	0	Plus	Plus
ND6	CM012205	LG10	0.332889	40	37.3537	533576	533552	25	295	319	4.56349	23	92	23	92	0	0	Plus	Minus
ND1	CM012205	LG10	2.19191	38	35.5503	534149	534116	34	4	37	3.452	28	82.3529	28	82.3529	0	0	Plus	Minus
ND1	CM012210	LG6	7.6505	36	33.7469	538903	538883	21	208	228	2.04962	20	95.2381	20	95.2381	0	0	Plus	Minus
TRNA-GLU	CM012209	LG5	4.15211	32	30.1402	1754235	1754250	16	18	33	24.6154	16	100	16	100	0	0	Plus	Plus
TRNA-GLY	CM012207	LG3	3.94451	32	30.1402	553387	553362	26	4	28	38.0952	23	88.4615	23	88.4615	1	3.84615	Plus	Minus
TRNA-TRP	CM012208	LG4	4.04831	32	30.1402	556455	556435	21	9	29	29.6875	19	90.4762	19	90.4762	0	0	Plus	Minus
TRNA-LEU1	CM012207	LG3	4.46352	32	30.1402	2019969	2019984	16	43	58	23.5294	16	100	16	100	0	0	Plus	Plus
TRNA-GLU	CM012209	LG5	4.15211	32	30.1402	2172572	2172587	16	30	45	24.6154	16	100	16	100	0	0	Plus	Plus
TRNA-SER2	CM012210	LG6	4.56732	32	30.1402	573363	573381	19	30	48	27.5362	18	94.7368	18	94.7368	0	0	Plus	Plus
TRNA-GLN	CM012211	LG7	4.46352	32	30.1402	2359497	2359512	16	34	49	23.5294	16	100	16	100	0	0	Plus	Plus
ND5	CM012209	LG5	4.09565	38	35.5503	613226	613181	46	1	45	2.57611	36	78.2609	36	78.2609	1	2.17391	Plus	Minus
TRNA-LEU2	CM012206	LG2	1.24908	34	31.9436	640848	640822	27	29	55	37.3134	23	85.1852	23	85.1852	0	0	Plus	Minus
16s rRNA	CM012211	LG7	3.28053	38	35.5503	642780	642749	32	702	736	2.185	29	82.8571	29	82.8571	3	8.57143	Plus	Minus
TRNA-VAL	CM012204	LG1	4.87873	32	30.1402	2390190	2390205	16	32	47	22.2222	16	100	16	100	0	0	Plus	Plus
TRNA-SER2	CM012207	LG3	1.30856	34	31.9436	655339	655316	24	28	50	31.8841	22	91.6667	22	91.6667	1	4.16667	Plus	Minus
ND5	CM012207	LG3	4.09565	38	35.5503	657708	657680	29	1668	1696	1.5808	25	86.2069	25	86.2069	0	0	Plus	Minus
TRNA-GLY	CM012213	LG9	3.94451	32	30.1402	668128	668148	21	5	25	33.3333	19	90.4762	19	90.4762	0	0	Plus	Plus
ND3	CM012210	LG6	9.69425	34	31.9436	680561	680582	22	68	89	6.21469	20	90.9091	20	90.9091	0	0	Plus	Plus
ND5	CM012204	LG1	4.09565	38	35.5503	680819	680796	24	492	515	1.28806	22	91.6667	22	91.6667	0	0	Plus	Minus
TRNA-SER2	CM012205	LG10	4.56732	32	30.1402	2526980	2526995	16	25	40	23.1884	16	100	16	100	0	0	Plus	Plus
CYTB	CM012209	LG5	2.69473	38	35.5503	685617	685645	29	1057	1085	2.55958	25	86.2069	25	86.2069	0	0	Plus	Plus
CYTB	CM012209	LG5	2.69473	38	35.5503	687104	687076	29	1057	1085	2.38305	25	86.2069	25	86.2069	0	0	Plus	Minus
TRNA-ALA	CM012208	LG4	3.8407	32	30.1402	691514	691536	23	13	37	37.0968	22	88	22	88	2	8	Plus	Plus
COX1	CM012209	LG5	0.024784	46	42.7638	696518	696458	61	805	865	3.83865	46	75.4098	46	75.4098	0	0	Plus	Minus
ATP6	CM012206	LG2	5.5123	36	33.7469	700435	700398	38	393	430	5.33333	30	78.9474	30	78.9474	0	0	Plus	Minus
ND2	CM012205	LG10	8.16167	36	33.7469	723257	723235	23	885	907	2.12766	21	91.3043	21	91.3043	0	0	Plus	Minus
ND5	CM012206	LG2	4.09565	38	35.5503	724362	724390	29	497	525	1.69789	25	86.2069	25	86.2069	0	0	Plus	Plus
TRNA-CYS	CM012212	LG8	4.04831	32	30.1402	742307	742287	21	23	43	29.6875	19	90.4762	19	90.4762	0	0	Plus	Minus
ND6	CM012208	LG4	0.00782879	46	42.7638	751813	751771	43	283	325	8.13492	35	81.3953	35	81.3953	0	0	Plus	Minus
TRNA-LEU2	CM012210	LG6	1.24908	34	31.9436	752851	752825	27	28	54	37.3134	23	85.1852	23	85.1852	0	0	Plus	Minus
TRNA-THR	CM012212	LG8	3.94451	32	30.1402	2630764	2630779	16	43	58	25.3968	16	100	16	100	0	0	Plus	Plus
TRNA-CYS	CM012211	LG7	1.15986	34	31.9436	765863	765882	20	9	28	31.25	19	95	19	95	0	0	Plus	Plus
ND5	CM012207	LG3	4.09565	38	35.5503	769247	769272	26	1660	1683	1.52225	24	92.3077	24	92.3077	2	7.69231	Plus	Plus
TRNA-ARG	CM012204	LG1	4.04831	32	30.1402	772742	772765	24	28	51	37.5	21	87.5	21	87.5	0	0	Plus	Plus
ND6	CM012206	LG2	0.00224299	48	44.5672	774763	774794	32	410	441	6.34921	29	90.625	29	90.625	0	0	Plus	Plus
ND6	CM012213	LG9	4.05541	36	33.7469	782295	782275	21	430	450	3.76984	20	95.2381	20	95.2381	0	0	Plus	Minus
TRNA-SER2	CM012213	LG9	4.56732	32	30.1402	806017	806037	21	24	44	30.4348	19	90.4762	19	90.4762	0	0	Plus	Plus
TRNA-CYS	CM012204	LG1	4.04831	32	30.1402	2771503	2771488	16	36	51	21.875	16	100	16	100	0	0	Plus	Minus
ND3	CM012212	LG8	9.69425	34	31.9436	812867	812846	22	286	307	5.64972	20	90.9091	20	90.9091	0	0	Plus	Minus
D-LOOP	CM012213	LG9	7.79135	34	31.9436	814775	814799	25	188	212	8.65052	24	92.3077	24	92.3077	2	7.69231	Plus	Plus
TRNA-CYS	CM012213	LG9	1.15986	34	31.9436	822387	822368	20	35	54	28.125	19	95	19	95	0	0	Plus	Minus
ND3	CM012208	LG4	9.69425	34	31.9436	842149	842128	22	153	174	5.64972	20	90.9091	20	90.9091	0	0	Plus	Minus
ATP6	CM012213	LG9	5.5123	36	33.7469	847580	847549	32	310	342	4.44444	28	84.8485	28	84.8485	1	3.0303	Plus	Minus
TRNA-SER2	CM012205	LG10	1.30856	34	31.9436	852622	852599	24	28	50	31.8841	22	91.6667	22	91.6667	1	4.16667	Plus	Minus
TRNA-THR	CM012211	LG7	3.94451	32	30.1402	857278	857296	19	38	56	30.1587	18	94.7368	18	94.7368	0	0	Plus	Plus
TRNA-VAL	CM012212	LG8	4.87873	32	30.1402	2824447	2824462	16	38	53	22.2222	16	100	16	100	0	0	Plus	Plus
TRNA-CYS	CM012205	LG10	4.04831	32	30.1402	2848799	2848784	16	8	23	21.875	16	100	16	100	0	0	Plus	Minus
ND6	CM012212	LG8	4.05541	36	33.7469	894034	894056	23	196	218	4.56349	21	91.3043	21	91.3043	0	0	Plus	Plus
TRNA-ALA	CM012206	LG2	1.10038	34	31.9436	897212	897231	20	19	38	32.2581	19	95	19	95	0	0	Plus	Plus
TRNA-SER2	CM012207	LG3	0.374909	36	33.7469	904575	904597	23	26	48	33.3333	21	91.3043	21	91.3043	0	0	Plus	Plus
ND2	CM012213	LG9	8.16167	36	33.7469	910103	910083	21	892	912	1.92503	20	95.2381	20	95.2381	0	0	Plus	Minus
ND4	CM012205	LG10	3.13896	38	35.5503	946558	946579	22	955	976	1.673	21	95.4545	21	95.4545	0	0	Plus	Plus
TRNA-GLU	CM012212	LG8	4.15211	32	30.1402	2899835	2899850	16	7	22	24.6154	16	100	16	100	0	0	Plus	Plus
TRNA-GLU	CM012206	LG2	0.0976483	38	35.5503	962774	962746	29	37	65	41.5385	25	86.2069	25	86.2069	0	0	Plus	Minus
COX1	CM012206	LG2	3.67827	38	35.5503	967829	967804	26	1113	1137	1.56148	24	92.3077	24	92.3077	1	3.84615	Plus	Minus
ND3	CM012207	LG3	0.0653193	42	39.157	976603	976573	31	284	314	8.19209	27	87.0968	27	87.0968	0	0	Plus	Minus
TRNA-GLY	CM012204	LG1	1.13012	34	31.9436	979825	979844	20	3	22	31.746	19	95	19	95	0	0	Plus	Plus
TRNA-HIS	CM012211	LG7	1.13012	34	31.9436	987199	987218	20	42	61	31.746	19	95	19	95	0	0	Plus	Plus
COX3	CM012209	LG5	6.47481	36	33.7469	1006998	1006976	23	162	184	2.6616	21	91.3043	21	91.3043	0	0	Plus	Minus
ND2	CM012205	LG10	8.16167	36	33.7469	1012868	1012898	31	212	242	3.14083	26	83.871	26	83.871	0	0	Plus	Plus
12s rRNA	CM012211	LG7	4.43129e-08	66	60.7975	1030569	1030532	38	39	76	4.78723	36	94.7368	36	94.7368	0	0	Plus	Minus
TRNA-TRP	CM012208	LG4	4.04831	32	30.1402	2974550	2974535	16	5	20	21.875	16	100	16	100	0	0	Plus	Minus
ND2	CM012208	LG4	0.669951	40	37.3537	1041904	1041926	23	227	249	2.33029	22	95.6522	22	95.6522	0	0	Plus	Plus
TRNA-PHE	CM012213	LG9	4.46352	32	30.1402	1075502	1075484	19	6	24	25	18	94.7368	18	94.7368	0	0	Plus	Minus
ND3	CM012213	LG9	9.69425	34	31.9436	1078658	1078634	25	275	299	6.49718	22	88	22	88	0	0	Plus	Minus
CYTB	CM012209	LG5	9.40551	36	33.7469	1081649	1081629	21	958	978	1.67696	20	95.2381	20	95.2381	0	0	Plus	Minus
ND1	CM012208	LG4	7.6505	36	33.7469	1089643	1089668	26	165	190	2.80475	23	88.4615	23	88.4615	0	0	Plus	Plus
ND2	CM012205	LG10	8.16167	36	33.7469	1107939	1107912	28	206	233	2.63425	24	85.7143	24	85.7143	0	0	Plus	Minus
ND4	CM012209	LG5	0.899328	40	37.3537	1111094	1111118	25	1216	1240	1.90114	23	92	23	92	0	0	Plus	Plus
ND6	CM012207	LG3	1.1619	38	35.5503	1125491	1125468	24	195	218	4.36508	22	91.6667	22	91.6667	0	0	Plus	Minus
ND2	CM012207	LG3	0.669951	40	37.3537	1137030	1137054	25	429	453	2.53293	23	92	23	92	0	0	Plus	Plus
ND6	CM012207	LG3	4.05541	36	33.7469	1153968	1153946	23	193	215	4.16667	21	91.3043	21	91.3043	0	0	Plus	Minus
COX3	CM012209	LG5	6.47481	36	33.7469	1154271	1154251	21	395	415	2.40811	20	95.2381	20	95.2381	0	0	Plus	Minus
TRNA-ARG	CM012207	LG3	1.15986	34	31.9436	1154828	1154852	25	22	46	39.0625	22	88	22	88	0	0	Plus	Plus
TRNA-SER2	CM012206	LG2	4.56732	32	30.1402	1162342	1162322	21	15	35	27.5362	19	90.4762	19	90.4762	0	0	Plus	Minus
CYTB	CM012208	LG4	0.772052	40	37.3537	1167136	1167108	29	76	105	2.38305	27	90	27	90	1	3.33333	Plus	Minus
16s rRNA	CM012208	LG4	0.269283	42	39.157	1167162	1167139	24	239	262	1.60233	23	95.8333	23	95.8333	0	0	Plus	Minus
ND3	CM012207	LG3	2.77745	36	33.7469	1182565	1182587	23	296	318	6.49718	21	91.3043	21	91.3043	0	0	Plus	Plus
TRNA-GLY	CM012207	LG3	3.94451	32	30.1402	3064792	3064807	16	4	19	25.3968	16	100	16	100	0	0	Plus	Plus
TRNA-GLU	CM012213	LG9	4.15211	32	30.1402	3074170	3074155	16	38	53	21.5385	16	100	16	100	0	0	Plus	Minus
TRNA-GLU	CM012209	LG5	4.15211	32	30.1402	1195036	1195059	24	10	33	36.9231	21	87.5	21	87.5	0	0	Plus	Plus
D-LOOP	CM012205	LG10	0.183235	40	37.3537	1218481	1218457	25	1	25	7.95848	23	92	23	92	0	0	Plus	Minus
ND4L	CM012210	LG6	0.195124	40	37.3537	1220436	1220470	35	144	178	11.4379	29	82.8571	29	82.8571	0	0	Plus	Plus
ND1	CM012205	LG10	7.6505	36	33.7469	1224337	1224375	39	608	647	4.20712	32	80	32	80	1	2.5	Plus	Plus
12s rRNA	CM012211	LG7	1.76475	38	35.5503	1224708	1224684	25	440	465	3.05851	24	92.3077	24	92.3077	1	3.84615	Plus	Minus
TRNA-SER2	CM012209	LG5	4.56732	32	30.1402	1236706	1236679	28	33	62	37.6812	25	83.3333	25	83.3333	2	6.66667	Plus	Minus
ND6	CM012210	LG6	4.05541	36	33.7469	1243514	1243492	23	193	215	4.16667	21	91.3043	21	91.3043	0	0	Plus	Minus
COX1	CM012211	LG7	1.05384	40	37.3537	1244747	1244776	30	1225	1254	1.95185	26	86.6667	26	86.6667	0	0	Plus	Plus
D-LOOP	CM012213	LG9	2.23226	36	33.7469	1250851	1250871	21	2	22	7.26644	20	95.2381	20	95.2381	0	0	Plus	Plus
12s rRNA	CM012204	LG1	6.15959	36	33.7469	1251560	1251585	26	548	573	3.45745	23	88.4615	23	88.4615	0	0	Plus	Plus
TRNA-ARG	CM012210	LG6	4.04831	32	30.1402	3360021	3360036	16	9	24	25	16	100	16	100	0	0	Plus	Plus
COX1	CM012211	LG7	1.05384	40	37.3537	1258465	1258436	30	1225	1254	1.82173	26	86.6667	26	86.6667	0	0	Plus	Minus
ND4	CM012205	LG10	3.13896	38	35.5503	1267926	1267947	22	955	976	1.673	21	95.4545	21	95.4545	0	0	Plus	Plus
COX1	CM012211	LG7	3.67827	38	35.5503	1269264	1269238	27	1225	1251	1.62655	24	88.8889	24	88.8889	0	0	Plus	Minus
COX3	CM012213	LG9	6.47481	36	33.7469	1280459	1280479	21	152	172	2.6616	20	95.2381	20	95.2381	0	0	Plus	Plus
TRNA-SER2	CM012210	LG6	4.56732	32	30.1402	3402982	3402967	16	49	64	20.2899	16	100	16	100	0	0	Plus	Minus
TRNA-CYS	CM012213	LG9	4.04831	32	30.1402	1282946	1282964	19	38	56	29.6875	18	94.7368	18	94.7368	0	0	Plus	Plus
16s rRNA	CM012205	LG10	0.939889	40	37.3537	1284852	1284874	23	1195	1217	1.67516	22	95.6522	22	95.6522	0	0	Plus	Plus
TRNA-CYS	CM012208	LG4	0.332305	36	33.7469	1285957	1285982	26	24	49	40.625	23	88.4615	23	88.4615	0	0	Plus	Plus
TRNA-CYS	CM012213	LG9	4.04831	32	30.1402	1287408	1287428	21	19	39	32.8125	19	90.4762	19	90.4762	0	0	Plus	Plus
D-LOOP	CM012205	LG10	7.79135	34	31.9436	1289766	1289740	27	6	32	8.65052	23	85.1852	23	85.1852	0	0	Plus	Minus
CYTB	CM012211	LG7	9.40551	36	33.7469	1291450	1291423	28	1059	1086	2.29479	24	85.7143	24	85.7143	0	0	Plus	Minus
ND4L	CM012210	LG6	8.29689	34	31.9436	1294876	1294857	20	30	49	5.88235	19	95	19	95	0	0	Plus	Minus
TRNA-CYS	CM012210	LG6	4.04831	32	30.1402	3669388	3669373	16	21	36	21.875	16	100	16	100	0	0	Plus	Minus
TRNA-GLU	CM012209	LG5	0.0976483	38	35.5503	1310882	1310909	28	13	44	43.0769	27	84.375	27	84.375	4	12.5	Plus	Plus
TRNA-PHE	CM012206	LG2	4.46352	32	30.1402	3797403	3797418	16	25	40	23.5294	16	100	16	100	0	0	Plus	Plus
TRNA-SER2	CM012204	LG1	0.0307744	40	37.3537	1317378	1317405	28	15	42	40.5797	25	89.2857	25	89.2857	0	0	Plus	Plus
COX2	CM012204	LG1	0.130438	42	39.157	1325071	1325112	42	446	488	6.18557	35	81.3953	35	81.3953	1	2.32558	Plus	Plus
TRNA-LEU1	CM012207	LG3	4.46352	32	30.1402	1331297	1331272	26	35	60	35.2941	22	84.6154	22	84.6154	0	0	Plus	Minus
D-LOOP	CM012209	LG5	0.183235	40	37.3537	1335120	1335031	90	134	222	30.4498	64	70.3297	64	70.3297	3	3.2967	Plus	Minus
16s rRNA	CM012209	LG5	4.26709e-05	56	51.7806	1341257	1341215	43	161	203	2.98616	37	86.0465	37	86.0465	0	0	Plus	Minus
COX2	CM012209	LG5	0.130438	42	39.157	1341299	1341327	29	651	679	4.27099	26	89.6552	26	89.6552	0	0	Plus	Plus
16s rRNA	CM012213	LG9	0.0771508	44	40.9604	1341928	1341974	47	666	712	3.42316	37	78.7234	37	78.7234	0	0	Plus	Plus
TRNA-GLN	CM012205	LG10	4.46352	32	30.1402	3954887	3954872	16	34	49	20.5882	16	100	16	100	0	0	Plus	Minus
ATP8	CM012211	LG7	4.19305	34	31.9436	1394436	1394470	35	113	147	20.8333	28	80	28	80	0	0	Plus	Plus
TRNA-SER2	CM012207	LG3	4.56732	32	30.1402	4284127	4284142	16	26	41	23.1884	16	100	16	100	0	0	Plus	Plus
TRNA-ARG	CM012207	LG3	4.04831	32	30.1402	4532832	4532817	16	15	30	21.875	16	100	16	100	0	0	Plus	Minus
TRNA-GLN	CM012205	LG10	4.46352	32	30.1402	4596152	4596167	16	34	49	23.5294	16	100	16	100	0	0	Plus	Plus
D-LOOP	CM012211	LG7	7.79135	34	31.9436	1410817	1410793	25	116	143	7.95848	24	85.7143	24	85.7143	3	10.7143	Plus	Minus
ND6	CM012205	LG10	4.05541	36	33.7469	1421704	1421682	23	196	218	4.16667	21	91.3043	21	91.3043	0	0	Plus	Minus
CYTB	CM012211	LG7	9.40551	36	33.7469	1423702	1423682	21	29	49	1.67696	20	95.2381	20	95.2381	0	0	Plus	Minus
ND6	CM012206	LG2	4.05541	36	33.7469	1429141	1429166	26	192	217	5.15873	23	88.4615	23	88.4615	0	0	Plus	Plus
D-LOOP	CM012209	LG5	2.23226	36	33.7469	1430250	1430220	31	118	148	10.0346	26	83.871	26	83.871	0	0	Plus	Minus
ND1	CM012213	LG9	7.6505	36	33.7469	1432698	1432666	33	143	174	3.34412	28	84.8485	28	84.8485	1	3.0303	Plus	Minus
CYTB	CM012212	LG8	2.69473	38	35.5503	1435129	1435103	27	956	982	2.20653	24	88.8889	24	88.8889	0	0	Plus	Minus
TRNA-LEU1	CM012204	LG1	1.27882	34	31.9436	1438650	1438629	22	34	55	29.4118	20	90.9091	20	90.9091	0	0	Plus	Minus
TRNA-CYS	CM012207	LG3	4.04831	32	30.1402	1439642	1439660	19	20	38	29.6875	18	94.7368	18	94.7368	0	0	Plus	Plus
TRNA-CYS	CM012207	LG3	4.04831	32	30.1402	1441498	1441526	29	21	45	45.3125	24	82.7586	24	82.7586	4	13.7931	Plus	Plus
TRNA-CYS	CM012210	LG6	4.04831	32	30.1402	1444548	1444530	19	42	60	26.5625	18	94.7368	18	94.7368	0	0	Plus	Minus
TRNA-GLY	CM012212	LG8	3.94451	32	30.1402	1444685	1444711	27	19	46	42.8571	24	85.7143	24	85.7143	1	3.57143	Plus	Plus
ND2	CM012210	LG6	0.669951	40	37.3537	1463942	1463981	40	210	249	4.05268	32	80	32	80	0	0	Plus	Plus
D-LOOP	CM012210	LG6	0.639553	38	35.5503	1469256	1469226	31	5	33	10.0346	28	90.3226	28	90.3226	2	6.45161	Plus	Minus
D-LOOP	CM012209	LG5	0.639553	38	35.5503	1470281	1470320	40	137	177	13.8408	33	80.4878	33	80.4878	1	2.43902	Plus	Plus
TRNA-HIS	CM012205	LG10	3.94451	32	30.1402	4799960	4799945	16	11	26	22.2222	16	100	16	100	0	0	Plus	Minus
TRNA-SER2	CM012210	LG6	4.56732	32	30.1402	1478039	1478021	19	30	48	24.6377	18	94.7368	18	94.7368	0	0	Plus	Minus
TRNA-HIS	CM012205	LG10	3.94451	32	30.1402	4800545	4800530	16	11	26	22.2222	16	100	16	100	0	0	Plus	Minus
TRNA-GLU	CM012213	LG9	4.15211	32	30.1402	1485684	1485666	19	39	57	26.1538	18	94.7368	18	94.7368	0	0	Plus	Minus
TRNA-LYS	CM012207	LG3	4.67113	32	30.1402	1486764	1486736	29	24	52	38.5714	24	82.7586	24	82.7586	0	0	Plus	Minus
16s rRNA	CM012212	LG8	3.28053	38	35.5503	1488467	1488488	22	823	844	1.60233	21	95.4545	21	95.4545	0	0	Plus	Plus
ND3	CM012212	LG8	9.69425	34	31.9436	1498072	1498034	39	165	201	10.452	31	79.4872	31	79.4872	2	5.12821	Plus	Minus
TRNA-GLN	CM012208	LG4	4.46352	32	30.1402	1512474	1512497	24	24	47	35.2941	21	87.5	21	87.5	0	0	Plus	Plus
ATP8	CM012208	LG4	0.344187	38	35.5503	1513908	1513880	29	58	86	16.0714	25	86.2069	25	86.2069	0	0	Plus	Minus
TRNA-GLN	CM012211	LG7	4.46352	32	30.1402	4957069	4957054	16	34	49	20.5882	16	100	16	100	0	0	Plus	Minus
TRNA-SER2	CM012204	LG1	4.56732	32	30.1402	4981412	4981397	16	33	48	20.2899	16	100	16	100	0	0	Plus	Minus
TRNA-GLY	CM012206	LG2	0.0265779	40	37.3537	1526938	1526909	30	14	43	44.4444	26	86.6667	26	86.6667	0	0	Plus	Minus
CYTB	CM012212	LG8	9.40551	36	33.7469	1532532	1532510	23	1066	1088	1.85349	21	91.3043	21	91.3043	0	0	Plus	Minus
ND5	CM012213	LG9	4.09565	38	35.5503	1540354	1540318	37	1659	1698	2.04918	32	80	32	80	3	7.5	Plus	Minus
ND3	CM012205	LG10	2.77745	36	33.7469	1543224	1543246	23	63	85	6.49718	21	91.3043	21	91.3043	0	0	Plus	Plus
ND5	CM012208	LG4	4.09565	38	35.5503	1546166	1546194	29	497	525	1.69789	25	86.2069	25	86.2069	0	0	Plus	Plus
12s rRNA	CM012210	LG6	1.76475	38	35.5503	1559593	1559632	40	661	701	5.31915	33	80.4878	33	80.4878	1	2.43902	Plus	Plus
ND3	CM012208	LG4	2.77745	36	33.7469	1559826	1559799	28	138	165	7.34463	24	85.7143	24	85.7143	0	0	Plus	Minus
TRNA-THR	CM012212	LG8	3.94451	32	30.1402	5270668	5270683	16	29	44	25.3968	16	100	16	100	0	0	Plus	Plus
ND1	CM012213	LG9	7.6505	36	33.7469	1570553	1570526	28	57	84	2.80475	24	85.7143	24	85.7143	0	0	Plus	Minus
ND3	CM012213	LG9	9.69425	34	31.9436	1577590	1577611	22	180	201	6.21469	20	90.9091	20	90.9091	0	0	Plus	Plus
ND3	CM012211	LG7	2.77745	36	33.7469	1583277	1583299	23	277	299	6.49718	21	91.3043	21	91.3043	0	0	Plus	Plus
ND3	CM012204	LG1	2.77745	36	33.7469	1593902	1593882	21	280	300	5.36723	20	95.2381	20	95.2381	0	0	Plus	Minus
TRNA-SER2	CM012209	LG5	4.56732	32	30.1402	1595571	1595544	28	33	62	37.6812	25	83.3333	25	83.3333	2	6.66667	Plus	Minus
TRNA-LEU1	CM012210	LG6	4.46352	32	30.1402	1603239	1603221	19	25	43	25	18	94.7368	18	94.7368	0	0	Plus	Minus
TRNA-SER2	CM012209	LG5	0.374909	36	33.7469	1612633	1612663	31	13	43	44.9275	26	83.871	26	83.871	0	0	Plus	Plus
ND4	CM012205	LG10	0.257662	42	39.157	1619099	1619071	29	778	806	2.05323	26	89.6552	26	89.6552	0	0	Plus	Minus
TRNA-GLN	CM012213	LG9	4.46352	32	30.1402	5499218	5499233	16	43	58	23.5294	16	100	16	100	0	0	Plus	Plus
ND3	CM012212	LG8	9.69425	34	31.9436	1622076	1622055	22	170	191	5.64972	20	90.9091	20	90.9091	0	0	Plus	Minus
ND2	CM012204	LG1	2.33836	38	35.5503	1622539	1622511	29	200	228	2.73556	25	86.2069	25	86.2069	0	0	Plus	Minus
D-LOOP	CM012209	LG5	2.23226	36	33.7469	1630440	1630460	21	166	186	7.26644	20	95.2381	20	95.2381	0	0	Plus	Plus
ATP6	CM012211	LG7	5.5123	36	33.7469	1634710	1634742	33	327	359	4.88889	27	81.8182	27	81.8182	0	0	Plus	Plus
TRNA-GLN	CM012205	LG10	1.27882	34	31.9436	1637866	1637885	20	30	49	29.4118	19	95	19	95	0	0	Plus	Plus
ND2	CM012208	LG4	0.0549929	44	40.9604	1650087	1650054	34	397	428	3.24215	30	88.2353	30	88.2353	2	5.88235	Plus	Minus
16s rRNA	CM012207	LG3	0.939889	40	37.3537	1659928	1659899	30	832	861	2.03933	26	86.6667	26	86.6667	0	0	Plus	Minus
TRNA-TRP	CM012213	LG9	4.04831	32	30.1402	5611183	5611198	16	1	16	25	16	100	16	100	0	0	Plus	Plus
12s rRNA	CM012211	LG7	6.15959	36	33.7469	1666268	1666240	29	549	577	3.59043	27	90	27	90	2	6.66667	Plus	Minus
TRNA-SER2	CM012205	LG10	4.56732	32	30.1402	5619168	5619183	16	30	45	23.1884	16	100	16	100	0	0	Plus	Plus
D-LOOP	CM012210	LG6	2.23226	36	33.7469	1678127	1678102	26	197	222	8.3045	23	88.4615	23	88.4615	0	0	Plus	Minus
TRNA-SER2	CM012205	LG10	4.56732	32	30.1402	1687584	1687554	31	14	44	42.029	25	80.6452	25	80.6452	0	0	Plus	Minus
ND2	CM012208	LG4	0.669951	40	37.3537	1691474	1691440	35	355	389	3.34347	29	82.8571	29	82.8571	0	0	Plus	Minus
COX2	CM012208	LG4	0.000878886	50	46.3705	1691505	1691534	30	206	235	4.41826	28	93.3333	28	93.3333	0	0	Plus	Plus
16s rRNA	CM012209	LG5	3.28053	38	35.5503	1695045	1695003	43	838	878	2.98616	35	81.3953	35	81.3953	2	4.65116	Plus	Minus
ND5	CM012206	LG2	4.09565	38	35.5503	1714385	1714354	32	1598	1629	1.75644	27	84.375	27	84.375	0	0	Plus	Minus
ND2	CM012205	LG10	2.33836	38	35.5503	1718818	1718790	29	207	235	2.73556	25	86.2069	25	86.2069	0	0	Plus	Minus
TRNA-GLN	CM012209	LG5	4.46352	32	30.1402	5788318	5788303	16	1	16	20.5882	16	100	16	100	0	0	Plus	Minus
TRNA-CYS	CM012211	LG7	4.04831	32	30.1402	5850037	5850022	16	8	23	21.875	16	100	16	100	0	0	Plus	Minus
TRNA-HIS	CM012213	LG9	1.13012	34	31.9436	1738036	1738010	27	3	29	39.6825	23	85.1852	23	85.1852	0	0	Plus	Minus
ATP6	CM012204	LG1	5.5123	36	33.7469	1743651	1743631	21	322	342	2.81481	20	95.2381	20	95.2381	0	0	Plus	Minus
COX1	CM012213	LG9	0.0865047	44	40.9604	1747346	1747375	30	471	500	1.95185	27	90	27	90	0	0	Plus	Plus
TRNA-GLN	CM012213	LG9	4.46352	32	30.1402	6128895	6128880	16	34	49	20.5882	16	100	16	100	0	0	Plus	Minus
ND2	CM012210	LG6	2.33836	38	35.5503	1760502	1760536	35	219	250	3.5461	29	82.8571	29	82.8571	3	8.57143	Plus	Plus
ND2	CM012209	LG5	0.669951	40	37.3537	1793038	1793009	30	390	419	2.83688	26	86.6667	26	86.6667	0	0	Plus	Minus
ATP8	CM012211	LG7	0.344187	38	35.5503	1799253	1799288	36	8	45	21.4286	31	81.5789	31	81.5789	2	5.26316	Plus	Plus
TRNA-LEU1	CM012211	LG7	4.46352	32	30.1402	1804199	1804229	31	17	47	45.5882	25	80.6452	25	80.6452	0	0	Plus	Plus
COX2	CM012209	LG5	0.010707	46	42.7638	1805008	1804962	47	23	67	6.62739	38	80.8511	38	80.8511	2	4.25532	Plus	Minus
CYTB	CM012213	LG9	2.69473	38	35.5503	1810632	1810609	24	1065	1088	1.94175	22	91.6667	22	91.6667	0	0	Plus	Minus
TRNA-THR	CM012213	LG9	0.323785	36	33.7469	1811398	1811420	23	12	34	36.5079	21	91.3043	21	91.3043	0	0	Plus	Plus
16s rRNA	CM012209	LG5	0.939889	40	37.3537	1814516	1814559	44	837	878	3.20466	36	81.8182	36	81.8182	2	4.54545	Plus	Plus
TRNA-CYS	CM012213	LG9	1.15986	34	31.9436	1816093	1816121	29	14	40	45.3125	25	86.2069	25	86.2069	2	6.89655	Plus	Plus
12s rRNA	CM012205	LG10	6.15959	36	33.7469	1821639	1821674	36	496	531	4.78723	29	80.5556	29	80.5556	0	0	Plus	Plus
TRNA-GLY	CM012212	LG8	1.13012	34	31.9436	1822668	1822638	31	4	35	46.0317	27	84.375	27	84.375	1	3.125	Plus	Minus
D-LOOP	CM012207	LG3	2.23226	36	33.7469	1828322	1828295	28	155	181	8.99654	25	89.2857	25	89.2857	1	3.57143	Plus	Minus
TRNA-HIS	CM012211	LG7	3.94451	32	30.1402	1832275	1832254	22	6	28	31.746	21	91.3043	21	91.3043	1	4.34783	Plus	Minus
TRNA-SER2	CM012205	LG10	4.56732	32	30.1402	1842554	1842534	21	47	67	27.5362	19	90.4762	19	90.4762	0	0	Plus	Minus
TRNA-TRP	CM012207	LG3	4.04831	32	30.1402	1842703	1842740	38	5	49	59.375	34	75.5556	34	75.5556	7	15.5556	Plus	Plus
ND2	CM012208	LG4	8.16167	36	33.7469	1853014	1853042	29	434	463	2.9382	26	86.6667	26	86.6667	1	3.33333	Plus	Plus
TRNA-CYS	CM012204	LG1	4.04831	32	30.1402	1855154	1855134	21	31	51	29.6875	19	90.4762	19	90.4762	0	0	Plus	Minus
TRNA-GLN	CM012210	LG6	4.46352	32	30.1402	1863543	1863573	31	29	59	45.5882	25	80.6452	25	80.6452	0	0	Plus	Plus
ND2	CM012204	LG1	2.33836	38	35.5503	1866850	1866812	39	200	238	3.74873	31	79.4872	31	79.4872	0	0	Plus	Minus
TRNA-VAL	CM012209	LG5	1.39778	34	31.9436	1869135	1869156	22	24	45	30.5556	20	90.9091	20	90.9091	0	0	Plus	Plus
ND3	CM012212	LG8	9.69425	34	31.9436	1870461	1870432	30	185	214	7.9096	25	83.3333	25	83.3333	0	0	Plus	Minus
ND5	CM012210	LG6	1.17342	40	37.3537	1870562	1870589	28	496	523	1.63934	25	89.2857	25	89.2857	0	0	Plus	Plus
TRNA-THR	CM012209	LG5	3.94451	32	30.1402	1876722	1876740	19	11	29	30.1587	18	94.7368	18	94.7368	0	0	Plus	Plus
TRNA-GLU	CM012204	LG1	4.15211	32	30.1402	1878446	1878426	21	15	35	29.2308	19	90.4762	19	90.4762	0	0	Plus	Minus
ND5	CM012206	LG2	0.0963204	44	40.9604	1886724	1886689	36	498	531	1.99063	31	86.1111	31	86.1111	2	5.55556	Plus	Minus
TRNA-TRP	CM012212	LG8	0.0952071	38	35.5503	1898960	1898988	29	5	33	45.3125	25	86.2069	25	86.2069	0	0	Plus	Plus
COX2	CM012209	LG5	1.58906	38	35.5503	1901978	1902001	24	82	105	3.53461	22	91.6667	22	91.6667	0	0	Plus	Plus
ND5	CM012207	LG3	0.0963204	44	40.9604	1913024	1912995	30	414	443	1.63934	27	90	27	90	0	0	Plus	Minus
ND2	CM012207	LG3	0.0157557	46	42.7638	1913071	1913024	48	211	257	4.66059	39	81.25	39	81.25	1	2.08333	Plus	Minus
ND2	CM012208	LG4	8.16167	36	33.7469	1915760	1915785	26	223	248	2.63425	23	88.4615	23	88.4615	0	0	Plus	Plus
ND2	CM012213	LG9	8.16167	36	33.7469	1942705	1942727	23	408	430	2.33029	21	91.3043	21	91.3043	0	0	Plus	Plus
TRNA-CYS	CM012211	LG7	4.04831	32	30.1402	6310664	6310679	16	26	41	25	16	100	16	100	0	0	Plus	Plus
ATP6	CM012206	LG2	5.5123	36	33.7469	1959890	1959914	25	323	346	3.7037	23	92	23	92	1	4	Plus	Plus
TRNA-GLN	CM012206	LG2	4.46352	32	30.1402	1972102	1972078	25	30	55	33.8235	23	88.4615	23	88.4615	1	3.84615	Plus	Minus
TRNA-GLU	CM012208	LG4	4.15211	32	30.1402	2005028	2005010	19	22	40	26.1538	18	94.7368	18	94.7368	0	0	Plus	Minus
ND1	CM012211	LG7	2.19191	38	35.5503	2008484	2008505	22	626	647	2.37325	21	95.4545	21	95.4545	0	0	Plus	Plus
ND5	CM012206	LG2	4.09565	38	35.5503	2011222	2011196	27	1468	1494	1.4637	24	88.8889	24	88.8889	0	0	Plus	Minus
TRNA-ARG	CM012208	LG4	4.04831	32	30.1402	6331083	6331068	16	40	55	21.875	16	100	16	100	0	0	Plus	Minus
TRNA-GLN	CM012204	LG1	4.46352	32	30.1402	6534135	6534150	16	21	36	23.5294	16	100	16	100	0	0	Plus	Plus
ND1	CM012208	LG4	7.6505	36	33.7469	2026690	2026733	44	609	652	4.74649	36	78.2609	36	78.2609	4	8.69565	Plus	Plus
TRNA-CYS	CM012205	LG10	4.04831	32	30.1402	2050128	2050110	19	36	54	26.5625	18	94.7368	18	94.7368	0	0	Plus	Minus
ND4	CM012212	LG8	3.13896	38	35.5503	2053965	2053993	29	428	456	2.20532	25	86.2069	25	86.2069	0	0	Plus	Plus
TRNA-TRP	CM012204	LG1	4.04831	32	30.1402	2058764	2058732	33	13	44	48.4375	27	81.8182	27	81.8182	1	3.0303	Plus	Minus
ND6	CM012211	LG7	4.05541	36	33.7469	2058777	2058799	23	432	454	4.56349	21	91.3043	21	91.3043	0	0	Plus	Plus
TRNA-LEU2	CM012206	LG2	4.35972	32	30.1402	6759016	6759001	16	42	57	20.8955	16	100	16	100	0	0	Plus	Minus
D-LOOP	CM012212	LG8	7.79135	34	31.9436	2102404	2102385	20	200	219	6.22837	19	95	19	95	0	0	Plus	Minus
ND5	CM012208	LG4	1.17342	40	37.3537	2118740	2118706	35	1653	1689	1.93208	31	83.7838	31	83.7838	2	5.40541	Plus	Minus
ND6	CM012207	LG3	4.05541	36	33.7469	2120267	2120289	23	382	404	4.56349	21	91.3043	21	91.3043	0	0	Plus	Plus
TRNA-VAL	CM012212	LG8	4.87873	32	30.1402	6783916	6783901	16	1	16	19.4444	16	100	16	100	0	0	Plus	Minus
16s rRNA	CM012210	LG6	3.28053	38	35.5503	2129560	2129525	36	1198	1232	2.47633	30	83.3333	30	83.3333	1	2.77778	Plus	Minus
COX1	CM012211	LG7	1.05384	40	37.3537	2145074	2145098	25	430	454	1.62655	23	92	23	92	0	0	Plus	Plus
ND5	CM012206	LG2	4.09565	38	35.5503	2151001	2150974	28	497	525	1.52225	26	89.6552	26	89.6552	1	3.44828	Plus	Minus
ND6	CM012212	LG8	4.05541	36	33.7469	2153843	2153816	28	194	220	5.15873	25	89.2857	25	89.2857	1	3.57143	Plus	Minus
12s rRNA	CM012210	LG6	1.76475	38	35.5503	2154602	2154641	40	525	564	5.31915	34	82.9268	34	82.9268	2	4.87805	Plus	Plus
16s rRNA	CM012205	LG10	3.28053	38	35.5503	2163936	2163894	43	838	878	2.98616	35	81.3953	35	81.3953	2	4.65116	Plus	Minus
ND1	CM012205	LG10	7.6505	36	33.7469	2165772	2165802	31	51	81	3.34412	26	83.871	26	83.871	0	0	Plus	Plus
COX2	CM012210	LG6	5.54638	36	33.7469	2168576	2168554	23	75	97	3.09278	21	91.3043	21	91.3043	0	0	Plus	Minus
TRNA-PRO	CM012211	LG7	4.04831	32	30.1402	6968807	6968822	16	33	48	25	16	100	16	100	0	0	Plus	Plus
ND6	CM012212	LG8	1.1619	38	35.5503	2236108	2236085	24	418	441	4.36508	22	91.6667	22	91.6667	0	0	Plus	Minus
ND6	CM012209	LG5	4.05541	36	33.7469	2239232	2239186	47	203	249	8.92857	38	76	38	76	6	12	Plus	Minus
TRNA-LEU1	CM012210	LG6	4.46352	32	30.1402	7021610	7021595	16	38	53	20.5882	16	100	16	100	0	0	Plus	Minus
ATP8	CM012206	LG2	1.20133	36	33.7469	2255973	2255947	27	1	25	14.881	24	88.8889	24	88.8889	2	7.40741	Plus	Minus
12s rRNA	CM012206	LG2	0.50561	40	37.3537	2262415	2262393	23	502	524	2.79255	22	95.6522	22	95.6522	0	0	Plus	Minus
TRNA-CYS	CM012213	LG9	4.04831	32	30.1402	7167259	7167244	16	36	51	21.875	16	100	16	100	0	0	Plus	Minus
TRNA-GLN	CM012213	LG9	4.46352	32	30.1402	2274112	2274146	35	24	59	51.4706	29	80.5556	29	80.5556	1	2.77778	Plus	Plus
TRNA-ASN	CM012206	LG2	4.35972	32	30.1402	7172591	7172606	16	50	65	23.8806	16	100	16	100	0	0	Plus	Plus
ND1	CM012206	LG2	2.19191	38	35.5503	2281744	2281777	34	147	180	3.66775	28	82.3529	28	82.3529	0	0	Plus	Plus
ND2	CM012210	LG6	0.0157557	46	42.7638	2286919	2286956	38	737	774	3.85005	32	84.2105	32	84.2105	0	0	Plus	Plus
CYTB	CM012208	LG4	9.40551	36	33.7469	2298656	2298681	26	1051	1076	2.29479	23	88.4615	23	88.4615	0	0	Plus	Plus
TRNA-THR	CM012206	LG2	1.13012	34	31.9436	2307512	2307535	24	31	56	38.0952	23	88.4615	23	88.4615	2	7.69231	Plus	Plus
ND1	CM012204	LG1	7.6505	36	33.7469	2307700	2307678	23	159	181	2.26537	21	91.3043	21	91.3043	0	0	Plus	Minus
ND3	CM012213	LG9	9.69425	34	31.9436	2312945	2312966	22	274	295	6.21469	20	90.9091	20	90.9091	0	0	Plus	Plus
TRNA-GLY	CM012213	LG9	3.94451	32	30.1402	7289117	7289102	16	8	23	22.2222	16	100	16	100	0	0	Plus	Minus
TRNA-LEU1	CM012207	LG3	4.46352	32	30.1402	2319374	2319352	23	45	66	30.8824	21	91.3043	21	91.3043	1	4.34783	Plus	Minus
TRNA-CYS	CM012208	LG4	4.04831	32	30.1402	2319832	2319850	19	23	41	29.6875	18	94.7368	18	94.7368	0	0	Plus	Plus
TRNA-CYS	CM012208	LG4	4.04831	32	30.1402	2331315	2331333	19	24	42	29.6875	18	94.7368	18	94.7368	0	0	Plus	Plus
ND6	CM012213	LG9	4.05541	36	33.7469	2338809	2338784	26	194	222	4.7619	25	86.2069	25	86.2069	3	10.3448	Plus	Minus
ND2	CM012204	LG1	8.16167	36	33.7469	2343292	2343319	28	425	452	2.83688	24	85.7143	24	85.7143	0	0	Plus	Plus
TRNA-HIS	CM012207	LG3	3.94451	32	30.1402	7338310	7338325	16	8	23	25.3968	16	100	16	100	0	0	Plus	Plus
ATP6	CM012210	LG6	1.5793	38	35.5503	2363040	2363066	27	35	61	4	24	88.8889	24	88.8889	0	0	Plus	Plus
ND3	CM012213	LG9	2.77745	36	33.7469	2367648	2367675	28	277	303	7.9096	25	89.2857	25	89.2857	1	3.57143	Plus	Plus
ATP6	CM012206	LG2	0.00304877	48	44.5672	2380764	2380802	39	214	251	5.77778	34	87.1795	34	87.1795	1	2.5641	Plus	Plus
TRNA-GLN	CM012208	LG4	4.46352	32	30.1402	7903900	7903915	16	34	49	23.5294	16	100	16	100	0	0	Plus	Plus
COX2	CM012211	LG7	0.455274	40	37.3537	2394668	2394639	30	193	222	4.12371	26	86.6667	26	86.6667	0	0	Plus	Minus
CYTB	CM012208	LG4	9.40551	36	33.7469	2399499	2399477	23	1066	1088	1.85349	21	91.3043	21	91.3043	0	0	Plus	Minus
ND3	CM012211	LG7	5.71969e-28	138	125.719	2418883	2418981	99	21	119	27.9661	87	87.8788	87	87.8788	0	0	Plus	Plus
COX1	CM012211	LG7	3.67502e-19	108	98.6682	2419051	2418980	72	380	451	4.55433	65	90.2778	65	90.2778	0	0	Plus	Minus
ND5	CM012211	LG7	6.07311e-17	100	91.4547	2419054	2419118	65	81	145	3.80562	59	90.7692	59	90.7692	0	0	Plus	Plus
ND1	CM012211	LG7	4.51386e-28	140	127.522	2419157	2419244	88	584	671	9.49299	81	92.0455	81	92.0455	0	0	Plus	Plus
TRNA-GLU	CM012210	LG6	4.15211	32	30.1402	8100680	8100695	16	41	56	24.6154	16	100	16	100	0	0	Plus	Plus
12s rRNA	CM012210	LG6	0.041503	44	40.9604	2425311	2425351	41	539	576	5.45213	35	83.3333	35	83.3333	5	11.9048	Plus	Plus
TRNA-LYS	CM012209	LG5	9.62791e-09	64	58.9941	2459724	2459758	35	1	35	50	34	97.1429	34	97.1429	0	0	Plus	Plus
ND4	CM012209	LG5	4.08294e-05	56	51.7806	2459785	2459753	33	1282	1314	2.35741	31	93.9394	31	93.9394	0	0	Plus	Minus
ND3	CM012210	LG6	0.795752	38	35.5503	2463819	2463798	22	196	217	5.64972	21	95.4545	21	95.4545	0	0	Plus	Minus
TRNA-THR	CM012211	LG7	3.94451	32	30.1402	8142829	8142844	16	3	18	25.3968	16	100	16	100	0	0	Plus	Plus
ATP8	CM012213	LG9	4.19305	34	31.9436	2470224	2470245	22	102	123	13.0952	20	90.9091	20	90.9091	0	0	Plus	Plus
TRNA-MET	CM012204	LG1	4.15211	32	30.1402	8216087	8216102	16	4	19	24.6154	16	100	16	100	0	0	Plus	Plus
ND1	CM012204	LG1	7.6505	36	33.7469	2482865	2482887	23	158	180	2.48112	21	91.3043	21	91.3043	0	0	Plus	Plus
CYTB	CM012207	LG3	9.40551	36	33.7469	2485914	2485878	37	531	568	3.08914	31	81.5789	31	81.5789	1	2.63158	Plus	Minus
D-LOOP	CM012212	LG8	7.79135	34	31.9436	2487739	2487715	25	195	219	7.95848	22	88	22	88	0	0	Plus	Minus
ND1	CM012208	LG4	2.19191	38	35.5503	2487901	2487878	24	157	180	2.37325	22	91.6667	22	91.6667	0	0	Plus	Minus
ND4	CM012210	LG6	0.257662	42	39.157	2517699	2517727	29	86	114	2.20532	26	89.6552	26	89.6552	0	0	Plus	Plus
TRNA-LEU1	CM012211	LG7	4.46352	32	30.1402	8271462	8271447	16	41	56	20.5882	16	100	16	100	0	0	Plus	Minus
TRNA-THR	CM012204	LG1	3.94451	32	30.1402	8309913	8309928	16	44	59	25.3968	16	100	16	100	0	0	Plus	Plus
ND6	CM012210	LG6	4.05541	36	33.7469	2528354	2528332	23	197	219	4.16667	21	91.3043	21	91.3043	0	0	Plus	Minus
TRNA-CYS	CM012205	LG10	0.332305	36	33.7469	2529497	2529475	23	23	45	32.8125	21	91.3043	21	91.3043	0	0	Plus	Minus
D-LOOP	CM012206	LG2	7.79135	34	31.9436	2529715	2529736	22	2	23	7.61246	20	90.9091	20	90.9091	0	0	Plus	Plus
ND3	CM012206	LG2	9.69425	34	31.9436	2531069	2531088	20	273	292	5.64972	19	95	19	95	0	0	Plus	Plus
ND3	CM012211	LG7	9.69425	34	31.9436	2546439	2546415	25	291	315	6.49718	22	88	22	88	0	0	Plus	Minus
TRNA-GLN	CM012204	LG1	1.27882	34	31.9436	2547654	2547675	22	39	60	32.3529	20	90.9091	20	90.9091	0	0	Plus	Plus
TRNA-GLU	CM012207	LG3	0.00801546	42	39.157	2551442	2551468	27	23	50	41.5385	26	92.8571	26	92.8571	1	3.57143	Plus	Plus
16s rRNA	CM012209	LG5	3.50264e-06	60	55.3874	2553084	2553042	43	161	203	2.98616	38	88.3721	38	88.3721	0	0	Plus	Minus
COX2	CM012209	LG5	1.58906	38	35.5503	2553126	2553154	29	651	679	4.27099	25	86.2069	25	86.2069	0	0	Plus	Plus
CYTB	CM012210	LG6	9.40551	36	33.7469	2559212	2559234	23	27	49	2.03001	21	91.3043	21	91.3043	0	0	Plus	Plus
COX2	CM012209	LG5	5.54638	36	33.7469	2569356	2569334	23	335	357	3.09278	21	91.3043	21	91.3043	0	0	Plus	Minus
TRNA-THR	CM012204	LG1	3.94451	32	30.1402	2585038	2585017	22	36	58	31.746	21	91.3043	21	91.3043	1	4.34783	Plus	Minus
COX2	CM012209	LG5	0.010707	46	42.7638	2593804	2593829	26	157	182	3.82916	25	96.1538	25	96.1538	0	0	Plus	Plus
COX3	CM012209	LG5	6.91318e-06	58	53.584	2593865	2593903	39	507	545	4.94297	35	89.7436	35	89.7436	0	0	Plus	Plus
D-LOOP	CM012209	LG5	3.77675e-10	72	66.2076	2593870	2593823	48	132	178	15.917	44	91.6667	44	91.6667	1	2.08333	Plus	Minus
COX1	CM012209	LG5	0.0865047	44	40.9604	2593899	2593925	27	1202	1228	1.75667	25	92.5926	25	92.5926	0	0	Plus	Plus
TRNA-LEU1	CM012207	LG3	4.46352	32	30.1402	8512765	8512750	16	37	52	20.5882	16	100	16	100	0	0	Plus	Minus
TRNA-ALA	CM012211	LG7	3.8407	32	30.1402	2599546	2599522	25	8	29	37.0968	22	88	22	88	3	12	Plus	Minus
ND5	CM012213	LG9	1.17342	40	37.3537	2600026	2600051	26	423	449	1.52225	25	92.5926	25	92.5926	1	3.7037	Plus	Plus
16s rRNA	CM012210	LG6	0.939889	40	37.3537	2606800	2606756	45	668	712	3.13183	35	77.7778	35	77.7778	0	0	Plus	Minus
TRNA-MET	CM012207	LG3	4.15211	32	30.1402	8556526	8556541	16	40	55	24.6154	16	100	16	100	0	0	Plus	Plus
COX3	CM012213	LG9	0.531485	40	37.3537	2613162	2613196	35	728	762	4.43599	29	82.8571	29	82.8571	0	0	Plus	Plus
12s rRNA	CM012210	LG6	6.15959	36	33.7469	2613753	2613731	23	4	26	2.79255	21	91.3043	21	91.3043	0	0	Plus	Minus
16s rRNA	CM012213	LG9	3.28053	38	35.5503	2620302	2620327	26	719	743	1.89366	24	92.3077	24	92.3077	1	3.84615	Plus	Plus
TRNA-LEU2	CM012212	LG8	4.35972	32	30.1402	8979593	8979578	16	45	60	20.8955	16	100	16	100	0	0	Plus	Minus
TRNA-ARG	CM012208	LG4	1.15986	34	31.9436	2644034	2644015	20	14	33	28.125	19	95	19	95	0	0	Plus	Minus
D-LOOP	CM012206	LG2	2.23226	36	33.7469	2648215	2648237	23	4	26	7.95848	21	91.3043	21	91.3043	0	0	Plus	Plus
16s rRNA	CM012211	LG7	3.28053	38	35.5503	2653431	2653389	43	838	878	2.98616	35	81.3953	35	81.3953	2	4.65116	Plus	Minus
TRNA-SER2	CM012204	LG1	4.56732	32	30.1402	9081064	9081079	16	24	39	23.1884	16	100	16	100	0	0	Plus	Plus
CYTB	CM012211	LG7	0.00520204	48	44.5672	2680408	2680380	29	400	428	2.38305	27	93.1034	27	93.1034	0	0	Plus	Minus
TRNA-LYS	CM012207	LG3	1.3383	34	31.9436	2685159	2685186	28	3	31	40	25	86.2069	25	86.2069	1	3.44828	Plus	Plus
TRNA-SER2	CM012211	LG7	4.56732	32	30.1402	9465999	9465984	16	25	40	20.2899	16	100	16	100	0	0	Plus	Minus
TRNA-TYR	CM012213	LG9	4.04831	32	30.1402	2691229	2691211	19	25	43	26.5625	18	94.7368	18	94.7368	0	0	Plus	Minus
COX2	CM012210	LG6	5.54638	36	33.7469	2693400	2693374	27	650	677	3.68189	25	89.2857	25	89.2857	1	3.57143	Plus	Minus
ND5	CM012212	LG8	5.32733e-05	56	51.7806	2697921	2697886	36	897	932	1.99063	33	91.6667	33	91.6667	0	0	Plus	Minus
TRNA-LEU1	CM012212	LG8	0.366388	36	33.7469	2700167	2700194	28	31	58	41.1765	24	85.7143	24	85.7143	0	0	Plus	Plus
COX3	CM012210	LG6	0.000293956	52	48.1739	2703725	2703770	46	251	296	5.83016	38	82.6087	38	82.6087	0	0	Plus	Plus
TRNA-SER2	CM012211	LG7	4.56732	32	30.1402	9749355	9749370	16	24	39	23.1884	16	100	16	100	0	0	Plus	Plus
ND5	CM012204	LG1	1.17342	40	37.3537	2717424	2717388	37	495	530	2.04918	31	83.7838	31	83.7838	1	2.7027	Plus	Minus
TRNA-ALA	CM012204	LG1	3.8407	32	30.1402	2720470	2720490	21	10	30	33.871	19	90.4762	19	90.4762	0	0	Plus	Plus
16s rRNA	CM012211	LG7	8.23742e-08	66	60.7975	2727478	2727520	43	161	203	3.13183	39	90.6977	39	90.6977	0	0	Plus	Plus
16s rRNA	CM012206	LG2	8.23742e-08	66	60.7975	2731795	2731753	43	161	203	2.98616	39	90.6977	39	90.6977	0	0	Plus	Minus
TRNA-VAL	CM012204	LG1	4.87873	32	30.1402	10114464	10114449	16	3	18	19.4444	16	100	16	100	0	0	Plus	Minus
TRNA-SER2	CM012208	LG4	1.30856	34	31.9436	2734544	2734523	22	30	51	28.9855	20	90.9091	20	90.9091	0	0	Plus	Minus
ND3	CM012204	LG1	9.69425	34	31.9436	2736766	2736792	27	280	305	7.62712	24	88.8889	24	88.8889	1	3.7037	Plus	Plus
12s rRNA	CM012207	LG3	1.76475	38	35.5503	2738275	2738315	41	513	555	5.45213	34	79.0698	34	79.0698	2	4.65116	Plus	Plus
TRNA-GLY	CM012211	LG7	0.323785	36	33.7469	2745383	2745405	23	5	27	36.5079	21	91.3043	21	91.3043	0	0	Plus	Plus
TRNA-CYS	CM012205	LG10	1.15986	34	31.9436	2750813	2750834	22	21	42	34.375	20	90.9091	20	90.9091	0	0	Plus	Plus
TRNA-CYS	CM012205	LG10	4.04831	32	30.1402	2753024	2753044	21	20	40	32.8125	19	90.4762	19	90.4762	0	0	Plus	Plus
TRNA-SER2	CM012204	LG1	4.56732	32	30.1402	2762737	2762755	19	9	27	27.5362	18	94.7368	18	94.7368	0	0	Plus	Plus
ND5	CM012208	LG4	0.0963204	44	40.9604	2765968	2765997	30	496	525	1.75644	27	90	27	90	0	0	Plus	Plus
TRNA-THR	CM012204	LG1	3.94451	32	30.1402	10984926	10984941	16	34	49	25.3968	16	100	16	100	0	0	Plus	Plus
D-LOOP	CM012204	LG1	7.79135	34	31.9436	2770720	2770701	20	66	85	6.22837	19	95	19	95	0	0	Plus	Minus
TRNA-TRP	CM012204	LG1	4.04831	32	30.1402	13298423	13298438	16	3	18	25	16	100	16	100	0	0	Plus	Plus
TRNA-CYS	CM012204	LG1	4.04831	32	30.1402	13361785	13361770	16	16	31	21.875	16	100	16	100	0	0	Plus	Minus
CYTB	CM012207	LG3	9.40551	36	33.7469	2785716	2785684	33	977	1009	2.7361	27	81.8182	27	81.8182	0	0	Plus	Minus
ND3	CM012213	LG9	2.77745	36	33.7469	2787206	2787235	30	186	213	8.47458	27	90	27	90	2	6.66667	Plus	Plus
TRNA-ALA	CM012212	LG8	3.8407	32	30.1402	2793927	2793907	21	20	40	30.6452	19	90.4762	19	90.4762	0	0	Plus	Minus
COX2	CM012209	LG5	5.54638	36	33.7469	2797406	2797384	23	428	449	3.09278	22	95.6522	22	95.6522	1	4.34783	Plus	Minus
12s rRNA	CM012211	LG7	6.15959	36	33.7469	2799346	2799368	23	229	251	3.05851	21	91.3043	21	91.3043	0	0	Plus	Plus
TRNA-GLY	CM012211	LG7	3.94451	32	30.1402	2800794	2800812	19	8	26	30.1587	18	94.7368	18	94.7368	0	0	Plus	Plus
ND6	CM012205	LG10	4.05541	36	33.7469	2800932	2800912	21	197	217	3.76984	20	95.2381	20	95.2381	0	0	Plus	Minus
D-LOOP	CM012209	LG5	0.639553	38	35.5503	2804786	2804809	24	3	26	8.3045	22	91.6667	22	91.6667	0	0	Plus	Plus
TRNA-GLN	CM012206	LG2	4.46352	32	30.1402	13386655	13386640	16	21	36	20.5882	16	100	16	100	0	0	Plus	Minus
ATP6	CM012211	LG7	0.452477	40	37.3537	2817386	2817362	25	408	432	3.40741	23	92	23	92	0	0	Plus	Minus
TRNA-GLU	CM012206	LG2	4.15211	32	30.1402	14341349	14341334	16	35	50	21.5385	16	100	16	100	0	0	Plus	Minus
TRNA-MET	CM012206	LG2	4.15211	32	30.1402	15673134	15673119	16	37	52	21.5385	16	100	16	100	0	0	Plus	Minus
TRNA-ARG	CM012207	LG3	1.15986	34	31.9436	2833594	2833622	29	12	38	45.3125	25	86.2069	25	86.2069	2	6.89655	Plus	Plus
TRNA-PHE	CM012205	LG10	0.366388	36	33.7469	2833900	2833922	23	44	66	33.8235	21	91.3043	21	91.3043	0	0	Plus	Plus
TRNA-SER2	CM012206	LG2	4.56732	32	30.1402	15968309	15968294	16	37	52	20.2899	16	100	16	100	0	0	Plus	Minus
COX2	CM012205	LG10	5.54638	36	33.7469	2851510	2851488	23	81	103	3.09278	21	91.3043	21	91.3043	0	0	Plus	Minus
TRNA-GLU	CM012204	LG1	4.15211	32	30.1402	2856505	2856528	24	27	50	36.9231	21	87.5	21	87.5	0	0	Plus	Plus
12s rRNA	CM012209	LG5	6.15959	36	33.7469	2867506	2867484	23	229	251	2.79255	21	91.3043	21	91.3043	0	0	Plus	Minus
TRNA-CYS	CM012213	LG9	4.04831	32	30.1402	2869221	2869246	26	13	38	40.625	22	84.6154	22	84.6154	0	0	Plus	Plus
ATP6	CM012208	LG4	1.5793	38	35.5503	2882913	2882948	36	229	263	5.33333	30	83.3333	30	83.3333	1	2.77778	Plus	Plus
ATP8	CM012211	LG7	0.0986112	40	37.3537	2887780	2887756	25	105	129	13.6905	23	92	23	92	0	0	Plus	Minus
TRNA-CYS	CM012211	LG7	4.04831	32	30.1402	2890886	2890863	24	25	48	34.375	21	87.5	21	87.5	0	0	Plus	Minus
ND3	CM012212	LG8	9.69425	34	31.9436	2894440	2894461	22	151	172	6.21469	20	90.9091	20	90.9091	0	0	Plus	Plus
ND3	CM012213	LG9	9.69425	34	31.9436	24507	24491	17	275	291	4.23729	17	100	17	100	0	0	Plus	Minus
ND1	CM012208	LG4	2.19191	38	35.5503	2902268	2902291	24	208	231	2.589	22	91.6667	22	91.6667	0	0	Plus	Plus
TRNA-GLY	CM012211	LG7	3.94451	32	30.1402	2906949	2906931	19	45	63	26.9841	18	94.7368	18	94.7368	0	0	Plus	Minus
COX2	CM012205	LG10	5.54638	36	33.7469	2907481	2907446	36	342	377	5.00736	29	80.5556	29	80.5556	0	0	Plus	Minus
TRNA-GLN	CM012212	LG8	1.27882	34	31.9436	2907644	2907663	20	30	49	29.4118	19	95	19	95	0	0	Plus	Plus
TRNA-HIS	CM012212	LG8	0.0927659	38	35.5503	2909941	2909967	27	15	41	42.8571	24	88.8889	24	88.8889	0	0	Plus	Plus
COX2	CM012209	LG5	1.58906	38	35.5503	2916938	2916912	27	651	677	3.68189	24	88.8889	24	88.8889	0	0	Plus	Minus
16s rRNA	CM012209	LG5	3.50264e-06	60	55.3874	2916980	2917022	43	161	203	3.13183	38	88.3721	38	88.3721	0	0	Plus	Plus
CYTB	CM012210	LG6	2.69473	38	35.5503	2925112	2925079	34	1057	1090	2.82436	28	82.3529	28	82.3529	0	0	Plus	Minus
TRNA-ASP	CM012212	LG8	3.94451	32	30.1402	2930287	2930262	26	1	26	38.0952	22	84.6154	22	84.6154	0	0	Plus	Minus
COX3	CM012206	LG2	1.85506	38	35.5503	2930520	2930497	24	109	132	2.78834	22	91.6667	22	91.6667	0	0	Plus	Minus
CYTB	CM012205	LG10	0.0181569	46	42.7638	2937837	2937869	33	1058	1090	2.91262	29	87.8788	29	87.8788	0	0	Plus	Plus
ND2	CM012209	LG5	8.16167	36	33.7469	2947969	2947947	23	406	428	2.12766	21	91.3043	21	91.3043	0	0	Plus	Minus
TRNA-GLN	CM012210	LG6	1.27882	34	31.9436	2958796	2958821	26	39	65	38.2353	24	88.8889	24	88.8889	1	3.7037	Plus	Plus
16s rRNA	CM012206	LG2	3.28053	38	35.5503	2966881	2966917	37	413	445	2.69483	31	83.7838	31	83.7838	4	10.8108	Plus	Plus
ND3	CM012209	LG5	9.69425	34	31.9436	69884	69900	17	189	205	4.80226	17	100	17	100	0	0	Plus	Plus
TRNA-CYS	CM012212	LG8	4.04831	32	30.1402	2980128	2980089	40	17	49	59.375	31	77.5	31	77.5	7	17.5	Plus	Minus
TRNA-CYS	CM012213	LG9	4.04831	32	30.1402	2982123	2982095	29	20	53	42.1875	28	82.3529	28	82.3529	5	14.7059	Plus	Minus
COX1	CM012207	LG3	3.67827	38	35.5503	2982726	2982772	47	1373	1415	3.05791	37	78.7234	37	78.7234	4	8.51064	Plus	Plus
TRNA-SER2	CM012209	LG5	1.30856	34	31.9436	2986159	2986138	22	29	50	28.9855	20	90.9091	20	90.9091	0	0	Plus	Minus
D-LOOP	CM012207	LG3	7.79135	34	31.9436	2989231	2989210	22	77	98	6.92042	20	90.9091	20	90.9091	0	0	Plus	Minus
ND1	CM012212	LG8	7.6505	36	33.7469	3017075	3017051	25	158	181	2.48112	23	92	23	92	1	4	Plus	Minus
TRNA-CYS	CM012211	LG7	1.15986	34	31.9436	3017467	3017439	29	17	43	42.1875	25	86.2069	25	86.2069	2	6.89655	Plus	Minus
ND5	CM012205	LG10	0.336191	42	39.157	3019075	3019103	29	497	525	1.69789	26	89.6552	26	89.6552	0	0	Plus	Plus
COX1	CM012212	LG8	3.67827	38	35.5503	3019196	3019220	25	1118	1143	1.62655	24	92.3077	24	92.3077	1	3.84615	Plus	Plus
D-LOOP	CM012208	LG4	7.79135	34	31.9436	605244	605228	17	154	170	5.19031	17	100	17	100	0	0	Plus	Minus
D-LOOP	CM012211	LG7	7.79135	34	31.9436	3025950	3025971	22	201	222	7.61246	20	90.9091	20	90.9091	0	0	Plus	Plus
TRNA-ARG	CM012208	LG4	1.15986	34	31.9436	3030093	3030074	20	35	54	28.125	19	95	19	95	0	0	Plus	Minus
TRNA-TRP	CM012212	LG8	1.15986	34	31.9436	3032078	3032101	24	3	25	37.5	22	91.6667	22	91.6667	1	4.16667	Plus	Plus
ND3	CM012212	LG8	9.69425	34	31.9436	645837	645821	17	205	221	4.23729	17	100	17	100	0	0	Plus	Minus
TRNA-CYS	CM012211	LG7	0.332305	36	33.7469	3040591	3040626	36	18	53	56.25	29	80.5556	29	80.5556	0	0	Plus	Plus
12s rRNA	CM012206	LG2	1.76475	38	35.5503	3050284	3050261	24	228	251	2.92553	22	91.6667	22	91.6667	0	0	Plus	Minus
16s rRNA	CM012206	LG2	8.23742e-08	66	60.7975	3055236	3055194	43	161	203	2.98616	39	90.6977	39	90.6977	0	0	Plus	Minus
TRNA-LEU1	CM012210	LG6	1.27882	34	31.9436	882825	882841	17	42	58	25	17	100	17	100	0	0	Plus	Plus
D-LOOP	CM012212	LG8	7.79135	34	31.9436	961422	961406	17	231	247	5.19031	17	100	17	100	0	0	Plus	Minus
TRNA-CYS	CM012208	LG4	1.15986	34	31.9436	3075666	3075687	22	15	36	34.375	20	90.9091	20	90.9091	0	0	Plus	Plus
TRNA-ARG	CM012205	LG10	1.15986	34	31.9436	1562854	1562870	17	14	30	26.5625	17	100	17	100	0	0	Plus	Plus
D-LOOP	CM012212	LG8	7.79135	34	31.9436	3084549	3084575	27	204	230	9.34256	23	85.1852	23	85.1852	0	0	Plus	Plus
ND2	CM012212	LG8	0.669951	40	37.3537	3085626	3085599	28	211	238	2.63425	25	89.2857	25	89.2857	0	0	Plus	Minus
TRNA-ARG	CM012206	LG2	4.04831	32	30.1402	3090338	3090358	21	36	56	32.8125	19	90.4762	19	90.4762	0	0	Plus	Plus
TRNA-SER2	CM012213	LG9	4.56732	32	30.1402	3107675	3107695	21	16	38	30.4348	21	91.3043	21	91.3043	2	8.69565	Plus	Plus
D-LOOP	CM012204	LG1	7.79135	34	31.9436	3111995	3111974	22	178	199	6.92042	20	90.9091	20	90.9091	0	0	Plus	Minus
ND3	CM012209	LG5	9.69425	34	31.9436	1670374	1670390	17	34	50	4.80226	17	100	17	100	0	0	Plus	Plus
ND2	CM012208	LG4	8.16167	36	33.7469	3126825	3126857	33	206	238	3.34347	27	81.8182	27	81.8182	0	0	Plus	Plus
TRNA-SER2	CM012205	LG10	4.56732	32	30.1402	3136373	3136348	26	7	32	34.7826	22	84.6154	22	84.6154	0	0	Plus	Minus
16s rRNA	CM012210	LG6	3.28053	38	35.5503	3138080	3138106	27	835	861	1.9665	24	88.8889	24	88.8889	0	0	Plus	Plus
TRNA-CYS	CM012205	LG10	0.332305	36	33.7469	3143324	3143302	23	20	42	32.8125	21	91.3043	21	91.3043	0	0	Plus	Minus
TRNA-SER2	CM012206	LG2	4.56732	32	30.1402	3143639	3143609	31	35	67	42.029	28	84.8485	28	84.8485	2	6.06061	Plus	Minus
D-LOOP	CM012210	LG6	2.23226	36	33.7469	3161202	3161226	25	1	24	8.65052	23	92	23	92	1	4	Plus	Plus
ND2	CM012209	LG5	2.33836	38	35.5503	3166227	3166271	45	865	906	4.55927	35	77.7778	35	77.7778	3	6.66667	Plus	Plus
D-LOOP	CM012213	LG9	0.0150408	44	40.9604	3167158	3167184	27	196	222	9.34256	25	92.5926	25	92.5926	0	0	Plus	Plus
COX2	CM012210	LG6	5.54638	36	33.7469	3178973	3178993	21	540	560	3.09278	20	95.2381	20	95.2381	0	0	Plus	Plus
16s rRNA	CM012211	LG7	0.939889	40	37.3537	3179942	3179971	30	1207	1236	2.185	26	86.6667	26	86.6667	0	0	Plus	Plus
ND5	CM012211	LG7	4.09565	38	35.5503	3180381	3180358	24	1395	1418	1.28806	22	91.6667	22	91.6667	0	0	Plus	Minus
TRNA-LEU1	CM012205	LG10	4.46352	32	30.1402	3184143	3184163	21	4	24	30.8824	19	90.4762	19	90.4762	0	0	Plus	Plus
ND2	CM012211	LG7	2.33836	38	35.5503	3189342	3189364	23	896	919	2.33029	23	95.8333	23	95.8333	1	4.16667	Plus	Plus
TRNA-GLY	CM012207	LG3	3.94451	32	30.1402	3195225	3195207	19	4	22	26.9841	18	94.7368	18	94.7368	0	0	Plus	Minus
ND6	CM012204	LG1	0.0273252	44	40.9604	3199612	3199642	31	187	218	6.15079	29	90.625	29	90.625	1	3.125	Plus	Plus
ND1	CM012205	LG10	2.19191	38	35.5503	3205915	3205936	22	159	180	2.37325	21	95.4545	21	95.4545	0	0	Plus	Plus
ND2	CM012212	LG8	8.16167	36	33.7469	3207345	3207306	40	427	465	3.85005	32	80	32	80	1	2.5	Plus	Minus
D-LOOP	CM012210	LG6	0.183235	40	37.3537	3209478	3209439	40	172	213	13.1488	34	80.9524	34	80.9524	2	4.7619	Plus	Minus
12s rRNA	CM012207	LG3	6.15959	36	33.7469	3214746	3214724	23	451	473	2.79255	21	91.3043	21	91.3043	0	0	Plus	Minus
ND2	CM012211	LG7	8.16167	36	33.7469	3216422	3216445	24	896	920	2.43161	23	92	23	92	1	4	Plus	Plus
ND6	CM012205	LG10	4.05541	36	33.7469	3218842	3218799	44	418	461	8.33333	36	80	36	80	2	4.44444	Plus	Minus
D-LOOP	CM012205	LG10	7.79135	34	31.9436	3230421	3230400	22	154	175	6.92042	20	90.9091	20	90.9091	0	0	Plus	Minus
ND2	CM012210	LG6	2.33836	38	35.5503	3235133	3235161	29	425	453	2.9382	25	86.2069	25	86.2069	0	0	Plus	Plus
TRNA-ASN	CM012208	LG4	1.24908	34	31.9436	3236205	3236181	25	1	25	34.3284	22	88	22	88	0	0	Plus	Minus
12s rRNA	CM012205	LG10	6.15959	36	33.7469	3246662	3246684	23	229	251	3.05851	21	91.3043	21	91.3043	0	0	Plus	Plus
TRNA-GLY	CM012210	LG6	1.13012	34	31.9436	3247779	3247758	22	31	52	31.746	20	90.9091	20	90.9091	0	0	Plus	Minus
ND2	CM012213	LG9	8.16167	36	33.7469	3257384	3257356	29	543	572	2.73556	26	86.6667	26	86.6667	1	3.33333	Plus	Minus
D-LOOP	CM012205	LG10	0.0524977	42	39.157	3257722	3257757	36	187	222	12.4567	30	83.3333	30	83.3333	0	0	Plus	Plus
ND5	CM012212	LG8	0.336191	42	39.157	3261276	3261316	41	1371	1410	2.40047	34	82.9268	34	82.9268	1	2.43902	Plus	Plus
12s rRNA	CM012213	LG9	1.76475	38	35.5503	3268940	3268964	25	499	524	3.32447	24	92.3077	24	92.3077	1	3.84615	Plus	Plus
ND6	CM012212	LG8	4.05541	36	33.7469	3272878	3272903	26	191	216	5.15873	23	88.4615	23	88.4615	0	0	Plus	Plus
TRNA-THR	CM012211	LG7	1.13012	34	31.9436	1945902	1945918	17	42	58	26.9841	17	100	17	100	0	0	Plus	Plus
12s rRNA	CM012211	LG7	6.15959	36	33.7469	3291761	3291783	23	550	572	3.05851	21	91.3043	21	91.3043	0	0	Plus	Plus
TRNA-LYS	CM012212	LG8	1.3383	34	31.9436	2024097	2024081	17	4	20	21.4286	17	100	17	100	0	0	Plus	Minus
TRNA-SER2	CM012212	LG8	1.30856	34	31.9436	3303964	3303940	25	21	45	33.3333	22	88	22	88	0	0	Plus	Minus
TRNA-LEU1	CM012211	LG7	4.46352	32	30.1402	3305586	3305566	21	4	24	27.9412	19	90.4762	19	90.4762	0	0	Plus	Minus
D-LOOP	CM012207	LG3	7.79135	34	31.9436	3306365	3306384	20	217	236	6.92042	19	95	19	95	0	0	Plus	Plus
TRNA-GLN	CM012209	LG5	4.46352	32	30.1402	3306566	3306591	26	30	55	38.2353	22	84.6154	22	84.6154	0	0	Plus	Plus
TRNA-CYS	CM012208	LG4	0.332305	36	33.7469	3313206	3313226	21	22	42	32.8125	20	95.2381	20	95.2381	0	0	Plus	Plus
TRNA-TRP	CM012208	LG4	1.15986	34	31.9436	3313221	3313184	38	3	40	56.25	32	80	32	80	4	10	Plus	Minus
TRNA-PHE	CM012213	LG9	4.46352	32	30.1402	3313739	3313759	21	1	21	30.8824	19	90.4762	19	90.4762	0	0	Plus	Plus
ND3	CM012207	LG3	9.69425	34	31.9436	2477757	2477773	17	323	339	4.80226	17	100	17	100	0	0	Plus	Plus
TRNA-PRO	CM012207	LG3	4.04831	32	30.1402	3324036	3324058	23	42	62	35.9375	21	91.3043	21	91.3043	2	8.69565	Plus	Plus
D-LOOP	CM012208	LG4	7.79135	34	31.9436	2767136	2767152	17	3	19	5.88235	17	100	17	100	0	0	Plus	Plus
16s rRNA	CM012205	LG10	3.28053	38	35.5503	3338848	3338879	32	856	886	2.33066	29	87.8788	29	87.8788	3	9.09091	Plus	Plus
ATP6	CM012206	LG2	1.5793	38	35.5503	3356434	3356398	37	413	449	5.18519	30	81.0811	30	81.0811	0	0	Plus	Minus
TRNA-PHE	CM012212	LG8	1.27882	34	31.9436	2815415	2815399	17	13	29	22.0588	17	100	17	100	0	0	Plus	Minus
D-LOOP	CM012208	LG4	7.79135	34	31.9436	3371870	3371849	22	191	212	6.92042	20	90.9091	20	90.9091	0	0	Plus	Minus
12s rRNA	CM012210	LG6	6.15959	36	33.7469	3372677	3372657	21	512	532	2.5266	20	95.2381	20	95.2381	0	0	Plus	Minus
TRNA-ALA	CM012206	LG2	3.8407	32	30.1402	3373386	3373404	19	12	30	30.6452	18	94.7368	18	94.7368	0	0	Plus	Plus
TRNA-VAL	CM012208	LG4	0.400471	36	33.7469	3377162	3377138	25	20	43	31.9444	23	92	23	92	1	4	Plus	Minus
TRNA-CYS	CM012206	LG2	1.15986	34	31.9436	3390759	3390780	22	18	38	34.375	21	95.4545	21	95.4545	1	4.54545	Plus	Plus
TRNA-THR	CM012204	LG1	1.13012	34	31.9436	3314233	3314217	17	25	41	23.8095	17	100	17	100	0	0	Plus	Minus
TRNA-CYS	CM012212	LG8	1.15986	34	31.9436	3399108	3399129	22	24	45	34.375	20	90.9091	20	90.9091	0	0	Plus	Plus
TRNA-CYS	CM012205	LG10	4.04831	32	30.1402	3400164	3400144	21	25	45	29.6875	19	90.4762	19	90.4762	0	0	Plus	Minus
ND3	CM012213	LG9	9.69425	34	31.9436	3531999	3531983	17	180	196	4.23729	17	100	17	100	0	0	Plus	Minus
D-LOOP	CM012207	LG3	2.23226	36	33.7469	3417748	3417770	23	2	24	7.95848	21	91.3043	21	91.3043	0	0	Plus	Plus
ND2	CM012207	LG3	8.16167	36	33.7469	3419995	3419970	26	888	913	2.43161	23	88.4615	23	88.4615	0	0	Plus	Minus
16s rRNA	CM012204	LG1	3.28053	38	35.5503	3423228	3423259	32	1026	1057	2.33066	27	84.375	27	84.375	0	0	Plus	Plus
COX2	CM012210	LG6	5.54638	36	33.7469	3424696	3424674	23	653	675	3.09278	21	91.3043	21	91.3043	0	0	Plus	Minus
TRNA-GLU	CM012211	LG7	0.340826	36	33.7469	3429097	3429065	33	17	49	47.6923	27	81.8182	27	81.8182	0	0	Plus	Minus
ND1	CM012205	LG10	7.6505	36	33.7469	3433315	3433290	26	622	647	2.589	23	88.4615	23	88.4615	0	0	Plus	Minus
ND2	CM012206	LG2	2.33836	38	35.5503	3442168	3442193	26	231	255	2.63425	24	92.3077	24	92.3077	1	3.84615	Plus	Plus
ND6	CM012209	LG5	4.05541	36	33.7469	3444459	3444481	23	196	218	4.56349	21	91.3043	21	91.3043	0	0	Plus	Plus
TRNA-CYS	CM012211	LG7	4.04831	32	30.1402	3453571	3453548	24	25	48	34.375	21	87.5	21	87.5	0	0	Plus	Minus
ND2	CM012209	LG5	2.33836	38	35.5503	3461301	3461334	34	206	239	3.44478	28	82.3529	28	82.3529	0	0	Plus	Plus
TRNA-LEU1	CM012207	LG3	1.27882	34	31.9436	3464817	3464843	27	42	68	39.7059	23	85.1852	23	85.1852	0	0	Plus	Plus
COX3	CM012209	LG5	6.47481	36	33.7469	3477688	3477661	28	11	38	3.29531	24	85.7143	24	85.7143	0	0	Plus	Minus
16s rRNA	CM012209	LG5	0.269283	42	39.157	3479045	3479082	38	164	203	2.76766	33	82.5	33	82.5	2	5	Plus	Plus
ND3	CM012207	LG3	9.69425	34	31.9436	3494661	3494637	25	180	204	6.49718	22	88	22	88	0	0	Plus	Minus
TRNA-CYS	CM012210	LG6	0.332305	36	33.7469	3502080	3502102	23	3	25	35.9375	21	91.3043	21	91.3043	0	0	Plus	Plus
TRNA-CYS	CM012208	LG4	4.04831	32	30.1402	3503867	3503885	19	33	51	29.6875	18	94.7368	18	94.7368	0	0	Plus	Plus
TRNA-CYS	CM012210	LG6	0.332305	36	33.7469	3504885	3504907	23	3	25	35.9375	21	91.3043	21	91.3043	0	0	Plus	Plus
12s rRNA	CM012209	LG5	6.15959	36	33.7469	3507194	3507172	23	229	251	2.79255	21	91.3043	21	91.3043	0	0	Plus	Minus
16s rRNA	CM012212	LG8	3.28053	38	35.5503	3524234	3524186	49	836	883	3.42316	38	77.551	38	77.551	1	2.04082	Plus	Minus
TRNA-CYS	CM012205	LG10	1.15986	34	31.9436	3677768	3677752	17	15	31	23.4375	17	100	17	100	0	0	Plus	Minus
ND2	CM012206	LG2	0.669951	40	37.3537	3536100	3536129	30	168	197	3.03951	26	86.6667	26	86.6667	0	0	Plus	Plus
D-LOOP	CM012207	LG3	7.79135	34	31.9436	3801460	3801444	17	3	19	5.19031	17	100	17	100	0	0	Plus	Minus
TRNA-CYS	CM012207	LG3	0.332305	36	33.7469	3547813	3547774	40	15	53	59.375	32	80	32	80	1	2.5	Plus	Minus
TRNA-ASP	CM012212	LG8	1.13012	34	31.9436	3557335	3557354	20	11	30	31.746	19	95	19	95	0	0	Plus	Plus
COX3	CM012211	LG7	6.47481	36	33.7469	3562467	3562489	23	726	748	2.91508	21	91.3043	21	91.3043	0	0	Plus	Plus
16s rRNA	CM012211	LG7	2.87514e-07	64	58.9941	3566293	3566341	49	1012	1064	3.56883	46	86.7925	46	86.7925	4	7.54717	Plus	Plus
D-LOOP	CM012211	LG7	0.00123463	48	44.5672	3566303	3566277	27	132	158	8.65052	26	96.2963	26	96.2963	0	0	Plus	Minus
12s rRNA	CM012209	LG5	6.15959	36	33.7469	3585131	3585109	23	550	572	2.79255	21	91.3043	21	91.3043	0	0	Plus	Minus
COX1	CM012204	LG1	3.67827	38	35.5503	3592680	3592642	39	1412	1450	2.40729	31	79.4872	31	79.4872	0	0	Plus	Minus
12s rRNA	CM012212	LG8	1.76475	38	35.5503	3599104	3599081	24	700	723	2.92553	22	91.6667	22	91.6667	0	0	Plus	Minus
ND6	CM012211	LG7	4.05541	36	33.7469	3603939	3603971	33	188	220	6.54762	27	81.8182	27	81.8182	0	0	Plus	Plus
TRNA-SER2	CM012211	LG7	1.30856	34	31.9436	4050653	4050637	17	23	39	21.7391	17	100	17	100	0	0	Plus	Minus
TRNA-TYR	CM012205	LG10	8.34419e-09	64	58.9941	3606678	3606644	35	30	64	51.5625	34	97.1429	34	97.1429	0	0	Plus	Minus
TRNA-GLY	CM012211	LG7	1.13012	34	31.9436	4173405	4173389	17	1	17	23.8095	17	100	17	100	0	0	Plus	Minus
TRNA-SER2	CM012212	LG8	4.56732	32	30.1402	3624908	3624890	19	22	40	24.6377	18	94.7368	18	94.7368	0	0	Plus	Minus
ND3	CM012210	LG6	9.69425	34	31.9436	5385555	5385571	17	70	86	4.80226	17	100	17	100	0	0	Plus	Plus
TRNA-ALA	CM012205	LG10	3.8407	32	30.1402	3633842	3633824	19	12	30	27.4194	18	94.7368	18	94.7368	0	0	Plus	Minus
COX1	CM012213	LG9	3.67827	38	35.5503	3635285	3635308	24	1328	1351	1.56148	22	91.6667	22	91.6667	0	0	Plus	Plus
ND4L	CM012207	LG3	8.29689	34	31.9436	3638157	3638183	27	182	208	8.82353	23	85.1852	23	85.1852	0	0	Plus	Plus
12s rRNA	CM012205	LG10	6.15959	36	33.7469	3638329	3638307	23	229	251	2.79255	21	91.3043	21	91.3043	0	0	Plus	Minus
TRNA-SER2	CM012213	LG9	4.56732	32	30.1402	3640987	3640962	26	28	53	34.7826	22	84.6154	22	84.6154	0	0	Plus	Minus
TRNA-LEU1	CM012209	LG5	1.27882	34	31.9436	5659367	5659383	17	31	47	25	17	100	17	100	0	0	Plus	Plus
12s rRNA	CM012205	LG10	6.15959	36	33.7469	3652163	3652185	23	229	251	3.05851	21	91.3043	21	91.3043	0	0	Plus	Plus
ND1	CM012213	LG9	7.6505	36	33.7469	3664198	3664176	23	206	228	2.26537	21	91.3043	21	91.3043	0	0	Plus	Minus
ND5	CM012206	LG2	5.32733e-05	56	51.7806	3666794	3666757	38	1307	1344	2.10773	34	89.4737	34	89.4737	0	0	Plus	Minus
ND3	CM012208	LG4	9.69425	34	31.9436	5754461	5754445	17	34	50	4.23729	17	100	17	100	0	0	Plus	Minus
TRNA-HIS	CM012206	LG2	1.13012	34	31.9436	5871852	5871868	17	11	27	26.9841	17	100	17	100	0	0	Plus	Plus
TRNA-LEU1	CM012208	LG4	4.46352	32	30.1402	3683262	3683242	21	19	39	27.9412	19	90.4762	19	90.4762	0	0	Plus	Minus
TRNA-LEU1	CM012204	LG1	4.46352	32	30.1402	3693518	3693495	24	42	65	32.3529	21	87.5	21	87.5	0	0	Plus	Minus
COX1	CM012209	LG5	1.12519e-06	62	57.1907	3694937	3694879	59	502	560	3.70852	48	81.3559	48	81.3559	0	0	Plus	Minus
TRNA-LEU1	CM012207	LG3	1.27882	34	31.9436	3703249	3703270	22	29	50	32.3529	20	90.9091	20	90.9091	0	0	Plus	Plus
ND3	CM012210	LG6	9.69425	34	31.9436	3705684	3705705	22	197	218	6.21469	20	90.9091	20	90.9091	0	0	Plus	Plus
TRNA-LEU1	CM012207	LG3	1.27882	34	31.9436	3710785	3710807	23	34	57	33.8235	22	91.6667	22	91.6667	1	4.16667	Plus	Plus
TRNA-GLN	CM012207	LG3	1.27882	34	31.9436	6145823	6145807	17	34	50	22.0588	17	100	17	100	0	0	Plus	Minus
12s rRNA	CM012206	LG2	6.15959	36	33.7469	3721229	3721193	37	544	581	4.65426	31	81.5789	31	81.5789	1	2.63158	Plus	Minus
ND5	CM012205	LG10	4.09565	38	35.5503	3724833	3724799	35	1185	1220	1.93208	30	83.3333	30	83.3333	1	2.77778	Plus	Minus
12s rRNA	CM012206	LG2	6.15959	36	33.7469	3728312	3728276	37	544	581	4.65426	31	81.5789	31	81.5789	1	2.63158	Plus	Minus
D-LOOP	CM012205	LG10	0.183235	40	37.3537	3733685	3733714	30	153	182	10.3806	26	86.6667	26	86.6667	0	0	Plus	Plus
ND4	CM012213	LG9	0.000142509	54	49.9773	3740862	3740826	37	655	691	2.6616	33	89.1892	33	89.1892	0	0	Plus	Minus
ND1	CM012210	LG6	2.49875e-12	82	75.2244	3743889	3743932	44	525	568	4.74649	43	97.7273	43	97.7273	0	0	Plus	Plus
TRNA-GLN	CM012208	LG4	0.366388	36	33.7469	3781010	3780967	44	15	61	61.7647	36	76.5957	36	76.5957	3	6.38298	Plus	Minus
TRNA-SER2	CM012205	LG10	0.374909	36	33.7469	3788014	3788036	23	45	67	33.3333	21	91.3043	21	91.3043	0	0	Plus	Plus
TRNA-GLN	CM012204	LG1	4.46352	32	30.1402	3788924	3788944	21	21	41	30.8824	19	90.4762	19	90.4762	0	0	Plus	Plus
D-LOOP	CM012205	LG10	0.639553	38	35.5503	3792076	3792055	22	10	31	6.92042	21	95.4545	21	95.4545	0	0	Plus	Minus
ND2	CM012204	LG1	8.16167	36	33.7469	3792833	3792811	23	202	224	2.12766	21	91.3043	21	91.3043	0	0	Plus	Minus
D-LOOP	CM012209	LG5	7.79135	34	31.9436	6172777	6172761	17	80	96	5.19031	17	100	17	100	0	0	Plus	Minus
ND3	CM012206	LG2	9.69425	34	31.9436	6498023	6498007	17	277	293	4.23729	17	100	17	100	0	0	Plus	Minus
TRNA-GLN	CM012208	LG4	1.27882	34	31.9436	6561544	6561560	17	18	34	25	17	100	17	100	0	0	Plus	Plus
16s rRNA	CM012209	LG5	3.28053	38	35.5503	3803260	3803218	43	838	878	2.98616	35	81.3953	35	81.3953	2	4.65116	Plus	Minus
CYTB	CM012213	LG9	9.40551	36	33.7469	3811427	3811400	28	1058	1085	2.29479	24	85.7143	24	85.7143	0	0	Plus	Minus
ATP8	CM012206	LG2	4.19305	34	31.9436	6652537	6652553	17	66	82	10.119	17	100	17	100	0	0	Plus	Plus
12s rRNA	CM012212	LG8	6.15959	36	33.7469	3829719	3829739	21	513	533	2.79255	20	95.2381	20	95.2381	0	0	Plus	Plus
ND6	CM012213	LG9	1.1619	38	35.5503	3830246	3830206	41	412	453	7.7381	35	81.3953	35	81.3953	3	6.97674	Plus	Minus
ATP8	CM012206	LG2	4.19305	34	31.9436	3830390	3830369	22	93	114	11.9048	20	90.9091	20	90.9091	0	0	Plus	Minus
TRNA-LYS	CM012206	LG2	1.3383	34	31.9436	6655723	6655707	17	6	22	21.4286	17	100	17	100	0	0	Plus	Minus
ND3	CM012212	LG8	9.69425	34	31.9436	3839999	3839975	25	273	297	6.49718	22	88	22	88	0	0	Plus	Minus
16s rRNA	CM012212	LG8	0.269283	42	39.157	3842368	3842333	36	702	737	2.47633	30	83.3333	30	83.3333	0	0	Plus	Minus
ND3	CM012206	LG2	9.69425	34	31.9436	3851196	3851172	25	164	188	6.49718	22	88	22	88	0	0	Plus	Minus
D-LOOP	CM012209	LG5	7.79135	34	31.9436	3851240	3851219	22	160	181	6.92042	20	90.9091	20	90.9091	0	0	Plus	Minus
D-LOOP	CM012212	LG8	7.79135	34	31.9436	3856134	3856160	27	204	230	9.34256	23	85.1852	23	85.1852	0	0	Plus	Plus
D-LOOP	CM012210	LG6	7.79135	34	31.9436	6765970	6765986	17	4	20	5.88235	17	100	17	100	0	0	Plus	Plus
ND2	CM012209	LG5	0.191944	42	39.157	3876500	3876525	26	316	341	2.63425	24	92.3077	24	92.3077	0	0	Plus	Plus
ND2	CM012209	LG5	0.191944	42	39.157	3876867	3876892	26	316	341	2.63425	24	92.3077	24	92.3077	0	0	Plus	Plus
ND5	CM012210	LG6	4.09565	38	35.5503	3877167	3877141	27	155	181	1.4637	24	88.8889	24	88.8889	0	0	Plus	Minus
ND5	CM012207	LG3	1.17342	40	37.3537	3885749	3885784	36	491	529	2.10773	32	82.0513	32	82.0513	3	7.69231	Plus	Plus
TRNA-GLN	CM012210	LG6	4.46352	32	30.1402	3886775	3886798	24	31	54	35.2941	21	87.5	21	87.5	0	0	Plus	Plus
ND4L	CM012212	LG8	2.3771	36	33.7469	3889910	3889883	28	106	133	8.49673	24	85.7143	24	85.7143	0	0	Plus	Minus
TRNA-CYS	CM012208	LG4	4.04831	32	30.1402	3900584	3900614	31	21	51	48.4375	25	80.6452	25	80.6452	0	0	Plus	Plus
ND1	CM012206	LG2	7.6505	36	33.7469	3905088	3905108	21	160	180	2.26537	20	95.2381	20	95.2381	0	0	Plus	Plus
TRNA-ASP	CM012204	LG1	1.13012	34	31.9436	3910052	3910033	20	7	26	28.5714	19	95	19	95	0	0	Plus	Minus
ND2	CM012207	LG3	8.16167	36	33.7469	3912464	3912430	35	204	237	3.34347	29	82.8571	29	82.8571	1	2.85714	Plus	Minus
D-LOOP	CM012206	LG2	7.79135	34	31.9436	3913884	3913916	33	184	213	11.4187	27	81.8182	27	81.8182	3	9.09091	Plus	Plus
ND4	CM012212	LG8	0.899328	40	37.3537	3930227	3930251	25	952	976	1.90114	23	92	23	92	0	0	Plus	Plus
ND4L	CM012209	LG5	8.29689	34	31.9436	6979970	6979954	17	177	193	4.90196	17	100	17	100	0	0	Plus	Minus
ND1	CM012208	LG4	7.6505	36	33.7469	3946484	3946456	29	626	655	2.91262	26	86.6667	26	86.6667	1	3.33333	Plus	Minus
D-LOOP	CM012213	LG9	7.79135	34	31.9436	7681045	7681029	17	3	19	5.19031	17	100	17	100	0	0	Plus	Minus
ND5	CM012205	LG10	4.09565	38	35.5503	3963796	3963770	27	1661	1687	1.4637	24	88.8889	24	88.8889	0	0	Plus	Minus
TRNA-ALA	CM012210	LG6	1.10038	34	31.9436	3966331	3966352	22	20	41	35.4839	20	90.9091	20	90.9091	0	0	Plus	Plus
D-LOOP	CM012209	LG5	7.79135	34	31.9436	3968582	3968561	22	9	30	6.92042	20	90.9091	20	90.9091	0	0	Plus	Minus
ATP6	CM012207	LG3	5.5123	36	33.7469	3970311	3970336	26	332	357	3.85185	23	88.4615	23	88.4615	0	0	Plus	Plus
TRNA-HIS	CM012213	LG9	1.13012	34	31.9436	3970866	3970845	22	8	29	31.746	20	90.9091	20	90.9091	0	0	Plus	Minus
TRNA-GLU	CM012212	LG8	4.15211	32	30.1402	3998044	3998072	29	15	43	44.6154	24	82.7586	24	82.7586	0	0	Plus	Plus
16s rRNA	CM012212	LG8	0.269283	42	39.157	4007330	4007297	34	1139	1172	2.33066	29	85.2941	29	85.2941	0	0	Plus	Minus
D-LOOP	CM012205	LG10	7.79135	34	31.9436	4007476	4007455	22	154	175	6.92042	20	90.9091	20	90.9091	0	0	Plus	Minus
ATP6	CM012213	LG9	1.5793	38	35.5503	4008961	4008989	29	215	243	4.2963	25	86.2069	25	86.2069	0	0	Plus	Plus
TRNA-SER2	CM012204	LG1	1.30856	34	31.9436	7735807	7735791	17	13	29	21.7391	17	100	17	100	0	0	Plus	Minus
ATP8	CM012208	LG4	4.19305	34	31.9436	4017981	4018010	30	58	87	17.8571	25	83.3333	25	83.3333	0	0	Plus	Plus
D-LOOP	CM012207	LG3	2.23226	36	33.7469	4022993	4023015	23	201	223	7.95848	21	91.3043	21	91.3043	0	0	Plus	Plus
ND1	CM012210	LG6	0.179923	42	39.157	4023900	4023925	26	210	235	2.80475	24	92.3077	24	92.3077	0	0	Plus	Plus
ND4L	CM012205	LG10	8.29689	34	31.9436	4028287	4028315	29	194	220	9.47712	25	86.2069	25	86.2069	2	6.89655	Plus	Plus
TRNA-CYS	CM012211	LG7	4.04831	32	30.1402	4033452	4033470	19	21	39	29.6875	18	94.7368	18	94.7368	0	0	Plus	Plus
D-LOOP	CM012213	LG9	0.639553	38	35.5503	4044452	4044479	28	54	79	9.68858	25	89.2857	25	89.2857	2	7.14286	Plus	Plus
ND3	CM012204	LG1	2.77745	36	33.7469	4045815	4045793	23	169	191	5.9322	21	91.3043	21	91.3043	0	0	Plus	Minus
D-LOOP	CM012207	LG3	7.79135	34	31.9436	7888907	7888891	17	135	151	5.19031	17	100	17	100	0	0	Plus	Minus
ND5	CM012211	LG7	4.09565	38	35.5503	4051358	4051379	22	1662	1683	1.28806	21	95.4545	21	95.4545	0	0	Plus	Plus
16s rRNA	CM012212	LG8	0.269283	42	39.157	4054246	4054213	34	389	422	2.33066	29	85.2941	29	85.2941	0	0	Plus	Minus
ATP6	CM012206	LG2	5.5123	36	33.7469	4055063	4055090	28	13	40	4.14815	24	85.7143	24	85.7143	0	0	Plus	Plus
ND4L	CM012204	LG1	0.68105	38	35.5503	4058777	4058748	30	101	131	9.15033	27	87.0968	27	87.0968	1	3.22581	Plus	Minus
TRNA-HIS	CM012211	LG7	3.94451	32	30.1402	4059865	4059886	22	6	28	34.9206	21	91.3043	21	91.3043	1	4.34783	Plus	Plus
12s rRNA	CM012213	LG9	6.15959	36	33.7469	4060911	4060933	23	470	492	3.05851	21	91.3043	21	91.3043	0	0	Plus	Plus
D-LOOP	CM012210	LG6	7.79135	34	31.9436	4062834	4062863	30	4	33	10.3806	25	83.3333	25	83.3333	0	0	Plus	Plus
CYTB	CM012208	LG4	9.40551	36	33.7469	4065850	4065830	21	995	1015	1.67696	20	95.2381	20	95.2381	0	0	Plus	Minus
TRNA-VAL	CM012211	LG7	1.39778	34	31.9436	4081578	4081607	30	43	72	41.6667	25	83.3333	25	83.3333	0	0	Plus	Plus
ND6	CM012204	LG1	4.05541	36	33.7469	4089853	4089878	26	192	217	5.15873	23	88.4615	23	88.4615	0	0	Plus	Plus
16s rRNA	CM012204	LG1	0.00181441	50	46.3705	4092531	4092577	47	512	556	3.42316	39	82.9787	39	82.9787	2	4.25532	Plus	Plus
ND2	CM012206	LG2	2.33836	38	35.5503	4092985	4093006	22	893	914	2.22898	21	95.4545	21	95.4545	0	0	Plus	Plus
16s rRNA	CM012204	LG1	0.000519838	52	48.1739	4095278	4095327	50	509	556	3.64166	41	82	41	82	2	4	Plus	Plus
ND2	CM012205	LG10	2.33836	38	35.5503	4096609	4096581	29	52	80	2.73556	25	86.2069	25	86.2069	0	0	Plus	Minus
COX3	CM012213	LG9	6.47481	36	33.7469	4113244	4113272	29	746	775	3.67554	26	86.6667	26	86.6667	1	3.33333	Plus	Plus
CYTB	CM012204	LG1	9.40551	36	33.7469	4123171	4123193	23	943	965	2.03001	21	91.3043	21	91.3043	0	0	Plus	Plus
TRNA-GLN	CM012210	LG6	0.366388	36	33.7469	4146709	4146682	28	21	48	38.2353	24	85.7143	24	85.7143	0	0	Plus	Minus
ND1	CM012207	LG3	7.6505	36	33.7469	4166409	4166434	26	206	231	2.80475	23	88.4615	23	88.4615	0	0	Plus	Plus
ND4L	CM012204	LG1	8.29689	34	31.9436	4166849	4166873	25	181	205	8.16993	22	88	22	88	0	0	Plus	Plus
ND3	CM012206	LG2	9.69425	34	31.9436	4167369	4167348	22	62	83	5.64972	20	90.9091	20	90.9091	0	0	Plus	Minus
ND4L	CM012205	LG10	8.29689	34	31.9436	7991563	7991547	17	169	185	4.90196	17	100	17	100	0	0	Plus	Minus
ND2	CM012207	LG3	8.16167	36	33.7469	4177330	4177303	28	226	253	2.63425	24	85.7143	24	85.7143	0	0	Plus	Minus
12s rRNA	CM012208	LG4	6.15959	36	33.7469	4180835	4180813	23	513	534	2.79255	22	95.6522	22	95.6522	1	4.34783	Plus	Minus
ATP8	CM012212	LG8	0.344187	38	35.5503	4185774	4185722	53	41	97	30.3571	43	75.4386	43	75.4386	4	7.01754	Plus	Minus
TRNA-CYS	CM012209	LG5	0.332305	36	33.7469	4207289	4207267	23	20	42	32.8125	21	91.3043	21	91.3043	0	0	Plus	Minus
ND2	CM012207	LG3	2.33836	38	35.5503	4210401	4210380	22	80	101	2.02634	21	95.4545	21	95.4545	0	0	Plus	Minus
ND3	CM012209	LG5	9.69425	34	31.9436	8666237	8666253	17	160	176	4.80226	17	100	17	100	0	0	Plus	Plus
COX1	CM012205	LG10	3.92731e-06	60	55.3874	4212261	4212227	35	1498	1532	2.14704	33	94.2857	33	94.2857	0	0	Plus	Minus
COX3	CM012205	LG10	0.000293956	52	48.1739	4212293	4212323	31	181	211	3.92902	29	93.5484	29	93.5484	0	0	Plus	Plus
16s rRNA	CM012205	LG10	1.22254e-05	58	53.584	4213551	4213582	32	1258	1289	2.33066	31	96.875	31	96.875	0	0	Plus	Plus
COX1	CM012205	LG10	3.92731e-06	60	55.3874	4213551	4213517	35	1498	1532	2.14704	33	94.2857	33	94.2857	0	0	Plus	Minus
COX3	CM012205	LG10	0.000293956	52	48.1739	4213583	4213613	31	181	211	3.92902	29	93.5484	29	93.5484	0	0	Plus	Plus
TRNA-SER2	CM012210	LG6	4.56732	32	30.1402	4227591	4227571	21	47	67	27.5362	19	90.4762	19	90.4762	0	0	Plus	Minus
ND1	CM012211	LG7	7.6505	36	33.7469	4233653	4233628	26	141	166	2.589	23	88.4615	23	88.4615	0	0	Plus	Minus
ND3	CM012207	LG3	9.69425	34	31.9436	4243269	4243250	20	71	90	5.08475	19	95	19	95	0	0	Plus	Minus
COX1	CM012210	LG6	3.67827	38	35.5503	4257111	4257143	33	271	304	2.14704	29	85.2941	29	85.2941	1	2.94118	Plus	Plus
D-LOOP	CM012207	LG3	7.79135	34	31.9436	4266556	4266577	22	99	122	7.61246	22	91.6667	22	91.6667	2	8.33333	Plus	Plus
ND6	CM012204	LG1	4.05541	36	33.7469	4272306	4272284	23	196	218	4.16667	21	91.3043	21	91.3043	0	0	Plus	Minus
TRNA-SER2	CM012207	LG3	1.30856	34	31.9436	8966999	8966983	17	15	31	21.7391	17	100	17	100	0	0	Plus	Minus
ATP8	CM012210	LG6	4.19305	34	31.9436	9425017	9425033	17	144	160	10.119	17	100	17	100	0	0	Plus	Plus
TRNA-GLU	CM012204	LG1	1.1896	34	31.9436	9617397	9617381	17	27	43	23.0769	17	100	17	100	0	0	Plus	Minus
ND1	CM012208	LG4	7.6505	36	33.7469	4302360	4302382	23	626	648	2.48112	21	91.3043	21	91.3043	0	0	Plus	Plus
COX2	CM012205	LG10	1.58906	38	35.5503	4306341	4306315	27	653	679	3.68189	24	88.8889	24	88.8889	0	0	Plus	Minus
16s rRNA	CM012205	LG10	8.23742e-08	66	60.7975	4306386	4306428	43	161	203	3.13183	39	90.6977	39	90.6977	0	0	Plus	Plus
D-LOOP	CM012207	LG3	7.79135	34	31.9436	4309961	4309982	22	192	213	7.61246	20	90.9091	20	90.9091	0	0	Plus	Plus
CYTB	CM012205	LG10	9.40551	36	33.7469	4325017	4325045	29	947	976	2.55958	26	86.6667	26	86.6667	1	3.33333	Plus	Plus
ND5	CM012205	LG10	4.09565	38	35.5503	4339213	4339172	42	10	47	2.34192	35	83.3333	35	83.3333	4	9.52381	Plus	Minus
TRNA-CYS	CM012210	LG6	0.0952071	38	35.5503	4341400	4341423	24	30	53	37.5	22	91.6667	22	91.6667	0	0	Plus	Plus
ND5	CM012210	LG6	1.17342	40	37.3537	4341408	4341436	29	155	181	1.69789	26	89.6552	26	89.6552	2	6.89655	Plus	Plus
ND6	CM012204	LG1	1.1619	38	35.5503	4343498	4343519	22	197	218	4.36508	21	95.4545	21	95.4545	0	0	Plus	Plus
TRNA-GLY	CM012206	LG2	3.94451	32	30.1402	4354269	4354251	19	9	27	26.9841	18	94.7368	18	94.7368	0	0	Plus	Minus
ND3	CM012209	LG5	2.77745	36	33.7469	4362083	4362103	21	277	297	5.9322	20	95.2381	20	95.2381	0	0	Plus	Plus
ND6	CM012205	LG10	4.05541	36	33.7469	4364780	4364758	23	431	453	4.16667	21	91.3043	21	91.3043	0	0	Plus	Minus
CYTB	CM012210	LG6	9.40551	36	33.7469	4367583	4367561	23	650	672	1.85349	21	91.3043	21	91.3043	0	0	Plus	Minus
ATP6	CM012208	LG4	0.452477	40	37.3537	4370483	4370507	25	227	251	3.7037	23	92	23	92	0	0	Plus	Plus
TRNA-PRO	CM012208	LG4	0.00781507	42	39.157	4370540	4370514	27	36	63	39.0625	26	92.8571	26	92.8571	1	3.57143	Plus	Minus
TRNA-SER2	CM012209	LG5	0.107413	38	35.5503	4376019	4375985	35	17	48	47.8261	29	82.8571	29	82.8571	3	8.57143	Plus	Minus
ND5	CM012204	LG1	0.336191	42	39.157	4376740	4376788	49	1371	1424	2.86885	43	79.6296	43	79.6296	5	9.25926	Plus	Plus
D-LOOP	CM012207	LG3	7.79135	34	31.9436	4389588	4389612	25	1	25	8.65052	22	88	22	88	0	0	Plus	Plus
D-LOOP	CM012206	LG2	2.23226	36	33.7469	4394719	4394696	24	194	218	7.61246	23	92	23	92	1	4	Plus	Minus
ND6	CM012206	LG2	1.1619	38	35.5503	4396786	4396723	64	273	338	12.3016	49	74.2424	49	74.2424	2	3.0303	Plus	Minus
D-LOOP	CM012204	LG1	0.183235	40	37.3537	4417210	4417236	27	153	181	9.34256	26	89.6552	26	89.6552	2	6.89655	Plus	Plus
ND2	CM012211	LG7	8.16167	36	33.7469	4418202	4418224	23	899	920	2.33029	22	95.6522	22	95.6522	1	4.34783	Plus	Plus
ND5	CM012210	LG6	1.17342	40	37.3537	4448567	4448593	27	497	525	1.5808	26	89.6552	26	89.6552	2	6.89655	Plus	Plus
TRNA-SER2	CM012207	LG3	1.30856	34	31.9436	9618770	9618786	17	23	39	24.6377	17	100	17	100	0	0	Plus	Plus
16s rRNA	CM012204	LG1	0.00633292	48	44.5672	4470931	4470962	32	484	515	2.33066	29	90.625	29	90.625	0	0	Plus	Plus
COX2	CM012209	LG5	5.54638	36	33.7469	4471188	4471223	36	342	377	5.30191	29	80.5556	29	80.5556	0	0	Plus	Plus
ND4	CM012212	LG8	0.000497404	52	48.1739	4486695	4486652	44	1083	1126	3.19392	37	84.0909	37	84.0909	0	0	Plus	Minus
COX1	CM012209	LG5	3.67827	38	35.5503	4489070	4489091	22	1437	1458	1.43136	21	95.4545	21	95.4545	0	0	Plus	Plus
COX2	CM012209	LG5	1.14319e-08	68	62.6008	4494792	4494828	37	51	87	5.44919	36	97.2973	36	97.2973	0	0	Plus	Plus
ND6	CM012209	LG5	0.0953742	42	39.157	4494856	4494828	29	419	447	5.35714	26	89.6552	26	89.6552	0	0	Plus	Minus
TRNA-HIS	CM012211	LG7	3.94451	32	30.1402	4511247	4511267	21	6	26	33.3333	19	90.4762	19	90.4762	0	0	Plus	Plus
ND5	CM012208	LG4	1.09708e-32	158	143.752	4530709	4530616	94	300	393	5.38642	88	93.617	88	93.617	0	0	Plus	Minus
ND3	CM012208	LG4	3.60952e-24	124	113.095	4530710	4530774	65	153	217	18.3616	64	98.4615	64	98.4615	0	0	Plus	Plus
D-LOOP	CM012209	LG5	7.79135	34	31.9436	9756751	9756767	17	3	19	5.88235	17	100	17	100	0	0	Plus	Plus
12s rRNA	CM012208	LG4	1.76475	38	35.5503	4534664	4534628	37	645	677	4.65426	30	81.0811	30	81.0811	4	10.8108	Plus	Minus
TRNA-GLU	CM012213	LG9	0.00229647	44	40.9604	4540028	4540052	25	27	51	38.4615	24	96	24	96	0	0	Plus	Plus
TRNA-CYS	CM012204	LG1	4.04831	32	30.1402	4546882	4546862	21	25	45	29.6875	19	90.4762	19	90.4762	0	0	Plus	Minus
TRNA-SER2	CM012209	LG5	4.56732	32	30.1402	4547717	4547737	21	30	50	30.4348	19	90.4762	19	90.4762	0	0	Plus	Plus
ND3	CM012206	LG2	9.69425	34	31.9436	4551251	4551277	27	195	220	7.62712	24	88.8889	24	88.8889	1	3.7037	Plus	Plus
D-LOOP	CM012209	LG5	7.79135	34	31.9436	4557039	4557058	20	130	149	6.92042	19	95	19	95	0	0	Plus	Plus
TRNA-ALA	CM012208	LG4	3.8407	32	30.1402	4561697	4561715	19	12	30	30.6452	18	94.7368	18	94.7368	0	0	Plus	Plus
CYTB	CM012213	LG9	0.221197	42	39.157	4563177	4563154	24	1065	1088	1.94175	23	95.8333	23	95.8333	0	0	Plus	Minus
TRNA-SER2	CM012212	LG8	4.56732	32	30.1402	4565586	4565558	29	36	64	39.1304	24	82.7586	24	82.7586	0	0	Plus	Minus
ND6	CM012207	LG3	4.05541	36	33.7469	4565757	4565713	45	173	215	8.53175	37	80.4348	37	80.4348	4	8.69565	Plus	Minus
D-LOOP	CM012211	LG7	7.79135	34	31.9436	4565921	4565947	27	4	29	9.34256	24	88.8889	24	88.8889	1	3.7037	Plus	Plus
12s rRNA	CM012205	LG10	6.15959	36	33.7469	4586001	4586039	39	541	580	5.18617	32	80	32	80	1	2.5	Plus	Plus
D-LOOP	CM012206	LG2	7.79135	34	31.9436	10069166	10069182	17	3	19	5.88235	17	100	17	100	0	0	Plus	Plus
ND3	CM012209	LG5	9.69425	34	31.9436	4597072	4597091	20	182	201	5.64972	19	95	19	95	0	0	Plus	Plus
ATP6	CM012209	LG5	5.5123	36	33.7469	4602054	4602028	27	227	251	3.7037	25	92.5926	25	92.5926	2	7.40741	Plus	Minus
TRNA-GLU	CM012206	LG2	0.00229647	44	40.9604	4612010	4611986	25	27	51	35.3846	24	96	24	96	0	0	Plus	Minus
ND3	CM012204	LG1	2.77745	36	33.7469	4619162	4619134	29	13	42	7.62712	26	86.6667	26	86.6667	1	3.33333	Plus	Minus
TRNA-SER2	CM012206	LG2	1.30856	34	31.9436	10513354	10513338	17	53	69	21.7391	17	100	17	100	0	0	Plus	Minus
ND3	CM012210	LG6	9.69425	34	31.9436	4627227	4627248	22	132	153	6.21469	20	90.9091	20	90.9091	0	0	Plus	Plus
ND3	CM012207	LG3	9.69425	34	31.9436	4663018	4662997	22	177	197	5.64972	21	95.4545	21	95.4545	1	4.54545	Plus	Minus
16s rRNA	CM012209	LG5	0.000148936	54	49.9773	4668060	4668089	30	1140	1169	2.185	29	96.6667	29	96.6667	0	0	Plus	Plus
ND5	CM012209	LG5	3.58953e-07	64	58.9941	4668091	4668127	37	1657	1693	2.16628	35	94.5946	35	94.5946	0	0	Plus	Plus
ATP6	CM012208	LG4	5.5123	36	33.7469	4672523	4672543	21	513	533	3.11111	20	95.2381	20	95.2381	0	0	Plus	Plus
ND5	CM012205	LG10	0.336191	42	39.157	4672715	4672753	39	995	1033	2.28337	32	82.0513	32	82.0513	0	0	Plus	Plus
D-LOOP	CM012204	LG1	7.79135	34	31.9436	11602473	11602489	17	3	19	5.88235	17	100	17	100	0	0	Plus	Plus
12s rRNA	CM012209	LG5	6.15959	36	33.7469	4695188	4695166	23	229	251	2.79255	21	91.3043	21	91.3043	0	0	Plus	Minus
ND5	CM012209	LG5	8.44176e-09	70	64.4042	4695988	4695951	38	1656	1693	2.10773	37	97.3684	37	97.3684	0	0	Plus	Minus
16s rRNA	CM012209	LG5	0.000519838	52	48.1739	4696018	4695985	34	1140	1173	2.33066	31	91.1765	31	91.1765	0	0	Plus	Minus
ND6	CM012208	LG4	4.05541	36	33.7469	4698748	4698768	21	191	211	4.16667	20	95.2381	20	95.2381	0	0	Plus	Plus
D-LOOP	CM012204	LG1	7.79135	34	31.9436	11723906	11723922	17	3	19	5.88235	17	100	17	100	0	0	Plus	Plus
12s rRNA	CM012213	LG9	6.15959	36	33.7469	4702546	4702526	21	556	576	2.5266	20	95.2381	20	95.2381	0	0	Plus	Minus
D-LOOP	CM012212	LG8	7.79135	34	31.9436	4703544	4703525	20	6	25	6.22837	19	95	19	95	0	0	Plus	Minus
TRNA-SER2	CM012211	LG7	4.56732	32	30.1402	4706435	4706453	19	9	27	27.5362	18	94.7368	18	94.7368	0	0	Plus	Plus
TRNA-ARG	CM012210	LG6	4.04831	32	30.1402	4719413	4719377	37	12	51	54.6875	31	77.5	31	77.5	3	7.5	Plus	Minus
TRNA-ALA	CM012207	LG3	3.8407	32	30.1402	4720229	4720247	19	3	21	30.6452	18	94.7368	18	94.7368	0	0	Plus	Plus
ND2	CM012208	LG4	8.16167	36	33.7469	4727696	4727718	23	891	913	2.33029	21	91.3043	21	91.3043	0	0	Plus	Plus
TRNA-ASP	CM012204	LG1	1.13012	34	31.9436	11871801	11871817	17	39	55	26.9841	17	100	17	100	0	0	Plus	Plus
TRNA-CYS	CM012210	LG6	1.15986	34	31.9436	4748856	4748835	22	21	42	31.25	20	90.9091	20	90.9091	0	0	Plus	Minus
ND3	CM012212	LG8	9.69425	34	31.9436	4753107	4753133	27	175	201	7.62712	23	85.1852	23	85.1852	0	0	Plus	Plus
COX1	CM012209	LG5	3.92731e-06	60	55.3874	4758924	4758958	35	277	311	2.27716	33	94.2857	33	94.2857	0	0	Plus	Plus
ND6	CM012211	LG7	4.05541	36	33.7469	4761608	4761586	23	196	218	4.16667	21	91.3043	21	91.3043	0	0	Plus	Minus
16s rRNA	CM012208	LG4	3.28053	38	35.5503	4766408	4766450	43	838	878	3.13183	35	81.3953	35	81.3953	2	4.65116	Plus	Plus
ND5	CM012213	LG9	2.4186e-09	72	66.2076	4779954	4779994	41	1392	1432	2.40047	39	95.122	39	95.122	0	0	Plus	Plus
ND5	CM012213	LG9	0.00790646	48	44.5672	4779991	4780019	29	154	182	1.69789	27	93.1034	27	93.1034	0	0	Plus	Plus
12s rRNA	CM012206	LG2	6.15959	36	33.7469	4792654	4792632	23	555	577	2.79255	21	91.3043	21	91.3043	0	0	Plus	Minus
ND6	CM012209	LG5	1.1619	38	35.5503	4792680	4792701	22	191	212	4.36508	21	95.4545	21	95.4545	0	0	Plus	Plus
D-LOOP	CM012207	LG3	0.639553	38	35.5503	4793380	4793402	23	195	218	7.95848	23	95.8333	23	95.8333	1	4.16667	Plus	Plus
D-LOOP	CM012204	LG1	7.79135	34	31.9436	12393361	12393345	17	3	19	5.19031	17	100	17	100	0	0	Plus	Minus
D-LOOP	CM012206	LG2	7.79135	34	31.9436	13672075	13672059	17	5	21	5.19031	17	100	17	100	0	0	Plus	Minus
ND1	CM012210	LG6	7.6505	36	33.7469	4801771	4801744	28	3	30	2.80475	24	85.7143	24	85.7143	0	0	Plus	Minus
16s rRNA	CM012211	LG7	0.939889	40	37.3537	4806798	4806841	44	837	878	3.20466	36	81.8182	36	81.8182	2	4.54545	Plus	Plus
ND5	CM012213	LG9	2.4186e-09	72	66.2076	4812118	4812161	44	1272	1315	2.57611	41	93.1818	41	93.1818	0	0	Plus	Plus
12s rRNA	CM012213	LG9	1.26847e-27	138	125.719	4812161	4812232	72	602	673	9.57447	71	98.6111	71	98.6111	0	0	Plus	Plus
D-LOOP	CM012213	LG9	4.59291e-47	208	188.837	4812243	4812424	182	1	182	62.9758	151	82.967	151	82.967	0	0	Plus	Plus
COX2	CM012213	LG9	1.39269e-07	64	58.9941	4812444	4812485	42	74	115	6.18557	38	90.4762	38	90.4762	0	0	Plus	Plus
ND5	CM012213	LG9	3.58636e-26	134	122.112	4812484	4812575	92	1366	1457	5.38642	82	89.1304	82	89.1304	0	0	Plus	Plus
ATP6	CM012205	LG10	5.5123	36	33.7469	4813154	4813132	23	5	27	3.11111	21	91.3043	21	91.3043	0	0	Plus	Minus
ND4L	CM012205	LG10	8.29689	34	31.9436	4813167	4813146	22	142	163	6.53595	20	90.9091	20	90.9091	0	0	Plus	Minus
16s rRNA	CM012212	LG8	3.28053	38	35.5503	4814809	4814830	22	415	436	1.60233	21	95.4545	21	95.4545	0	0	Plus	Plus
TRNA-SER2	CM012209	LG5	1.30856	34	31.9436	4820775	4820756	20	48	67	26.087	19	95	19	95	0	0	Plus	Minus
TRNA-ARG	CM012209	LG5	1.15986	34	31.9436	4857619	4857644	26	2	28	40.625	24	88.8889	24	88.8889	1	3.7037	Plus	Plus
TRNA-GLU	CM012210	LG6	4.15211	32	30.1402	4889060	4889042	19	19	37	26.1538	18	94.7368	18	94.7368	0	0	Plus	Minus
TRNA-CYS	CM012205	LG10	1.15986	34	31.9436	4914125	4914151	27	7	33	42.1875	23	85.1852	23	85.1852	0	0	Plus	Plus
ND3	CM012207	LG3	9.69425	34	31.9436	4914458	4914422	37	166	202	9.88701	29	78.3784	29	78.3784	0	0	Plus	Minus
ND3	CM012210	LG6	2.77745	36	33.7469	4923060	4923033	28	170	196	7.34463	25	89.2857	25	89.2857	1	3.57143	Plus	Minus
TRNA-SER2	CM012210	LG6	4.56732	32	30.1402	4938737	4938757	21	18	38	30.4348	19	90.4762	19	90.4762	0	0	Plus	Plus
ND2	CM012207	LG3	2.33836	38	35.5503	4943185	4943163	23	943	966	2.12766	23	95.8333	23	95.8333	1	4.16667	Plus	Minus
ND5	CM012204	LG1	1.17342	40	37.3537	4949606	4949633	28	497	524	1.63934	25	89.2857	25	89.2857	0	0	Plus	Plus
CYTB	CM012213	LG9	0.00149041	50	46.3705	4954274	4954301	28	164	191	2.47132	27	96.4286	27	96.4286	0	0	Plus	Plus
ND3	CM012206	LG2	9.69425	34	31.9436	14966195	14966179	17	188	204	4.23729	17	100	17	100	0	0	Plus	Minus
ATP6	CM012204	LG1	5.5123	36	33.7469	4963025	4962988	38	393	430	5.33333	30	78.9474	30	78.9474	0	0	Plus	Minus
16s rRNA	CM012204	LG1	4.26709e-05	56	51.7806	4967435	4967467	33	484	516	2.4035	31	93.9394	31	93.9394	0	0	Plus	Plus
CYTB	CM012204	LG1	9.40551	36	33.7469	62614	62597	18	1068	1085	1.41218	18	100	18	100	0	0	Plus	Minus
ND4	CM012211	LG7	0.899328	40	37.3537	5000743	5000719	25	60	84	1.74905	23	92	23	92	0	0	Plus	Minus
ND6	CM012205	LG10	1.1619	38	35.5503	5005394	5005415	22	197	218	4.36508	21	95.4545	21	95.4545	0	0	Plus	Plus
COX2	CM012205	LG10	5.54638	36	33.7469	5019639	5019659	21	283	303	3.09278	20	95.2381	20	95.2381	0	0	Plus	Plus
ATP6	CM012209	LG5	5.5123	36	33.7469	5020738	5020760	23	300	321	3.40741	22	95.6522	22	95.6522	1	4.34783	Plus	Plus
12s rRNA	CM012213	LG9	6.15959	36	33.7469	171488	171471	18	472	489	2.12766	18	100	18	100	0	0	Plus	Minus
CYTB	CM012209	LG5	9.40551	36	33.7469	5045657	5045682	26	1063	1088	2.29479	23	88.4615	23	88.4615	0	0	Plus	Plus
CYTB	CM012205	LG10	2.69473	38	35.5503	5056821	5056847	27	30	56	2.38305	24	88.8889	24	88.8889	0	0	Plus	Plus
ND1	CM012209	LG5	0.179923	42	39.157	5062882	5062856	27	706	733	2.69687	26	92.8571	26	92.8571	1	3.57143	Plus	Minus
TRNA-CYS	CM012210	LG6	4.04831	32	30.1402	5078109	5078128	20	15	35	31.25	20	95.2381	20	95.2381	1	4.7619	Plus	Plus
ND5	CM012208	LG4	4.09565	38	35.5503	5094766	5094738	29	497	525	1.5808	25	86.2069	25	86.2069	0	0	Plus	Minus
TRNA-LEU1	CM012208	LG4	4.46352	32	30.1402	5095841	5095861	21	4	24	30.8824	19	90.4762	19	90.4762	0	0	Plus	Plus
ND1	CM012207	LG3	7.6505	36	33.7469	5121734	5121712	23	160	182	2.26537	21	91.3043	21	91.3043	0	0	Plus	Minus
16s rRNA	CM012207	LG3	3.28053	38	35.5503	5153621	5153652	32	414	445	2.33066	27	84.375	27	84.375	0	0	Plus	Plus
D-LOOP	CM012209	LG5	7.79135	34	31.9436	5153880	5153945	66	153	219	22.8374	50	73.5294	50	73.5294	3	4.41176	Plus	Plus
D-LOOP	CM012209	LG5	2.23226	36	33.7469	5158376	5158344	33	178	210	10.7266	27	81.8182	27	81.8182	0	0	Plus	Minus
12s rRNA	CM012211	LG7	6.15959	36	33.7469	5159650	5159628	23	229	251	2.79255	21	91.3043	21	91.3043	0	0	Plus	Minus
D-LOOP	CM012205	LG10	2.23226	36	33.7469	5162029	5162056	28	6	33	9.68858	24	85.7143	24	85.7143	0	0	Plus	Plus
TRNA-SER2	CM012204	LG1	0.107413	38	35.5503	5162779	5162756	24	32	55	31.8841	22	91.6667	22	91.6667	0	0	Plus	Minus
TRNA-GLY	CM012211	LG7	1.13012	34	31.9436	5169397	5169376	22	39	60	31.746	20	90.9091	20	90.9091	0	0	Plus	Minus
TRNA-LEU1	CM012211	LG7	0.366388	36	33.7469	5170949	5170929	21	4	24	27.9412	20	95.2381	20	95.2381	0	0	Plus	Minus
COX2	CM012208	LG4	5.54638	36	33.7469	5194715	5194680	36	342	377	5.00736	29	80.5556	29	80.5556	0	0	Plus	Minus
TRNA-VAL	CM012210	LG6	4.87873	32	30.1402	5197673	5197653	21	21	41	26.3889	19	90.4762	19	90.4762	0	0	Plus	Minus
ND2	CM012212	LG8	2.33836	38	35.5503	5200524	5200581	58	204	264	5.87639	47	75.8065	47	75.8065	5	8.06452	Plus	Plus
ND1	CM012211	LG7	7.6505	36	33.7469	5203549	5203524	26	206	231	2.589	23	88.4615	23	88.4615	0	0	Plus	Minus
ND1	CM012210	LG6	7.6505	36	33.7469	5221443	5221421	23	626	648	2.26537	21	91.3043	21	91.3043	0	0	Plus	Minus
ND1	CM012210	LG6	2.19191	38	35.5503	5223656	5223687	32	200	231	3.452	27	84.375	27	84.375	0	0	Plus	Plus
ND2	CM012211	LG7	0.669951	40	37.3537	5249297	5249326	30	380	409	3.03951	26	86.6667	26	86.6667	0	0	Plus	Plus
12s rRNA	CM012213	LG9	6.15959	36	33.7469	5261957	5261935	23	229	251	2.79255	21	91.3043	21	91.3043	0	0	Plus	Minus
D-LOOP	CM012213	LG9	2.23226	36	33.7469	5269983	5269956	28	192	219	8.99654	24	85.7143	24	85.7143	0	0	Plus	Minus
ND6	CM012211	LG7	1.1619	38	35.5503	5270098	5270127	30	144	174	5.95238	27	87.0968	27	87.0968	1	3.22581	Plus	Plus
ND3	CM012210	LG6	2.77745	36	33.7469	172216	172199	18	313	330	4.51977	18	100	18	100	0	0	Plus	Minus
TRNA-GLN	CM012208	LG4	0.366388	36	33.7469	172355	172372	18	24	41	26.4706	18	100	18	100	0	0	Plus	Plus
TRNA-LEU1	CM012204	LG1	4.46352	32	30.1402	5275323	5275302	22	18	40	29.4118	21	91.3043	21	91.3043	1	4.34783	Plus	Minus
TRNA-LYS	CM012205	LG10	4.67113	32	30.1402	5280358	5280378	21	19	39	30	19	90.4762	19	90.4762	0	0	Plus	Plus
16s rRNA	CM012206	LG2	3.28053	38	35.5503	5280683	5280706	24	41	64	1.748	22	91.6667	22	91.6667	0	0	Plus	Plus
COX1	CM012212	LG8	1.37076e-05	58	53.584	5288613	5288671	59	502	560	3.83865	47	79.661	47	79.661	0	0	Plus	Plus
TRNA-GLU	CM012211	LG7	0.00229647	44	40.9604	5290091	5290115	25	27	51	38.4615	24	96	24	96	0	0	Plus	Plus
TRNA-CYS	CM012205	LG10	4.04831	32	30.1402	5291608	5291642	35	21	53	54.6875	28	80	28	80	2	5.71429	Plus	Plus
D-LOOP	CM012211	LG7	0.183235	40	37.3537	5298462	5298494	33	129	161	11.4187	28	84.8485	28	84.8485	0	0	Plus	Plus
ND4	CM012204	LG1	3.13896	38	35.5503	5320026	5320049	24	1019	1042	1.8251	22	91.6667	22	91.6667	0	0	Plus	Plus
12s rRNA	CM012206	LG2	6.15959	36	33.7469	5331474	5331503	30	220	251	3.98936	27	84.375	27	84.375	2	6.25	Plus	Plus
12s rRNA	CM012208	LG4	6.15959	36	33.7469	280636	280653	18	552	569	2.39362	18	100	18	100	0	0	Plus	Plus
ND4L	CM012205	LG10	2.3771	36	33.7469	5342387	5342416	30	235	262	9.80392	27	90	27	90	2	6.66667	Plus	Plus
ND3	CM012207	LG3	9.69425	34	31.9436	5346495	5346516	22	170	191	6.21469	20	90.9091	20	90.9091	0	0	Plus	Plus
TRNA-LEU1	CM012210	LG6	0.366388	36	33.7469	5349647	5349620	28	41	68	38.2353	24	85.7143	24	85.7143	0	0	Plus	Minus
12s rRNA	CM012204	LG1	0.14486	42	39.157	5356707	5356744	38	223	259	5.05319	32	84.2105	32	84.2105	1	2.63158	Plus	Plus
16s rRNA	CM012210	LG6	3.28053	38	35.5503	5358508	5358485	24	823	846	1.60233	22	91.6667	22	91.6667	0	0	Plus	Minus
D-LOOP	CM012204	LG1	2.23226	36	33.7469	5361514	5361552	39	130	168	13.4948	33	82.5	33	82.5	2	5	Plus	Plus
16s rRNA	CM012211	LG7	8.23742e-08	66	60.7975	5366436	5366394	43	161	203	2.98616	39	90.6977	39	90.6977	0	0	Plus	Minus
COX2	CM012211	LG7	0.130438	42	39.157	5366478	5366506	29	651	679	4.27099	26	89.6552	26	89.6552	0	0	Plus	Plus
ND2	CM012209	LG5	2.33836	38	35.5503	5371095	5371069	27	887	913	2.53293	24	88.8889	24	88.8889	0	0	Plus	Minus
COX2	CM012211	LG7	0.130438	42	39.157	5378391	5378363	29	651	679	3.97644	26	89.6552	26	89.6552	0	0	Plus	Minus
16s rRNA	CM012211	LG7	8.23742e-08	66	60.7975	5378520	5378562	43	161	203	3.13183	39	90.6977	39	90.6977	0	0	Plus	Plus
12s rRNA	CM012204	LG1	0.14486	42	39.157	5382654	5382609	46	435	482	5.85106	38	79.1667	38	79.1667	2	4.16667	Plus	Minus
CYTB	CM012206	LG2	9.40551	36	33.7469	431290	431307	18	1068	1085	1.5887	18	100	18	100	0	0	Plus	Plus
TRNA-CYS	CM012210	LG6	0.0952071	38	35.5503	5389207	5389230	24	30	53	37.5	22	91.6667	22	91.6667	0	0	Plus	Plus
ND5	CM012210	LG6	1.17342	40	37.3537	5389215	5389243	29	155	181	1.69789	26	89.6552	26	89.6552	2	6.89655	Plus	Plus
CYTB	CM012206	LG2	2.69473	38	35.5503	5401379	5401410	32	980	1011	2.82436	27	84.375	27	84.375	0	0	Plus	Plus
TRNA-ASP	CM012208	LG4	3.94451	32	30.1402	5423873	5423850	24	2	25	34.9206	21	87.5	21	87.5	0	0	Plus	Minus
12s rRNA	CM012205	LG10	6.15959	36	33.7469	5436680	5436702	23	229	251	3.05851	21	91.3043	21	91.3043	0	0	Plus	Plus
12s rRNA	CM012206	LG2	1.76475	38	35.5503	5438849	5438894	46	532	579	6.11702	37	77.0833	37	77.0833	2	4.16667	Plus	Plus
ND3	CM012209	LG5	2.77745	36	33.7469	452973	452990	18	184	201	5.08475	18	100	18	100	0	0	Plus	Plus
ND4	CM012208	LG4	3.13896	38	35.5503	5442297	5442265	33	1061	1094	2.35741	29	85.2941	29	85.2941	1	2.94118	Plus	Minus
ND6	CM012211	LG7	4.05541	36	33.7469	511914	511897	18	196	213	3.1746	18	100	18	100	0	0	Plus	Minus
16s rRNA	CM012211	LG7	3.28053	38	35.5503	5446125	5446083	43	838	878	2.98616	35	81.3953	35	81.3953	2	4.65116	Plus	Minus
D-LOOP	CM012212	LG8	7.79135	34	31.9436	5447120	5447141	22	154	175	7.61246	20	90.9091	20	90.9091	0	0	Plus	Plus
ND6	CM012207	LG3	4.05541	36	33.7469	5453102	5453082	21	191	211	3.76984	20	95.2381	20	95.2381	0	0	Plus	Minus
ND1	CM012207	LG3	7.6505	36	33.7469	5454279	5454254	26	627	652	2.589	23	88.4615	23	88.4615	0	0	Plus	Minus
TRNA-GLU	CM012204	LG1	1.1896	34	31.9436	5455729	5455762	34	2	34	52.3077	28	82.3529	28	82.3529	1	2.94118	Plus	Plus
ND4	CM012204	LG1	3.13896	38	35.5503	5459673	5459641	33	1061	1094	2.35741	29	85.2941	29	85.2941	1	2.94118	Plus	Minus
12s rRNA	CM012205	LG10	6.15959	36	33.7469	5462673	5462635	39	82	117	4.92021	31	79.4872	31	79.4872	3	7.69231	Plus	Minus
ND4L	CM012212	LG8	8.29689	34	31.9436	5466622	5466647	26	227	253	8.49673	24	88.8889	24	88.8889	1	3.7037	Plus	Plus
COX2	CM012209	LG5	5.54638	36	33.7469	550258	550241	18	652	669	2.35641	18	100	18	100	0	0	Plus	Minus
TRNA-CYS	CM012212	LG8	4.04831	32	30.1402	5473471	5473436	36	17	51	53.125	29	80.5556	29	80.5556	1	2.77778	Plus	Minus
TRNA-ARG	CM012205	LG10	2.72532e-21	110	100.472	5484338	5484395	58	1	58	90.625	57	98.2759	57	98.2759	0	0	Plus	Plus
16s rRNA	CM012205	LG10	1.48805e-23	124	113.095	5484461	5484397	65	386	450	4.58849	64	98.4615	64	98.4615	0	0	Plus	Minus
COX1	CM012205	LG10	2.47621e-21	116	105.882	5484463	5484533	71	679	749	4.61939	66	92.9577	66	92.9577	0	0	Plus	Plus
D-LOOP	CM012209	LG5	2.23226	36	33.7469	560268	560285	18	2	19	6.22837	18	100	18	100	0	0	Plus	Plus
12s rRNA	CM012213	LG9	0.14486	42	39.157	5529435	5529404	32	475	507	3.98936	29	87.8788	29	87.8788	1	3.0303	Plus	Minus
D-LOOP	CM012209	LG5	7.79135	34	31.9436	5542879	5542900	22	192	213	7.61246	20	90.9091	20	90.9091	0	0	Plus	Plus
12s rRNA	CM012208	LG4	6.15959	36	33.7469	5544157	5544135	23	229	251	2.79255	21	91.3043	21	91.3043	0	0	Plus	Minus
ND6	CM012208	LG4	4.05541	36	33.7469	5548749	5548771	23	242	264	4.56349	21	91.3043	21	91.3043	0	0	Plus	Plus
ND3	CM012211	LG7	9.69425	34	31.9436	5559342	5559363	22	174	195	6.21469	20	90.9091	20	90.9091	0	0	Plus	Plus
TRNA-LYS	CM012212	LG8	0.383429	36	33.7469	5568141	5568171	31	13	43	44.2857	26	83.871	26	83.871	0	0	Plus	Plus
D-LOOP	CM012207	LG3	7.79135	34	31.9436	5569385	5569366	20	6	25	6.22837	19	95	19	95	0	0	Plus	Minus
TRNA-ALA	CM012208	LG4	3.8407	32	30.1402	5576017	5576035	19	12	30	30.6452	18	94.7368	18	94.7368	0	0	Plus	Plus
ND5	CM012210	LG6	1.17342	40	37.3537	5587943	5587915	29	155	181	1.5808	26	89.6552	26	89.6552	2	6.89655	Plus	Minus
TRNA-CYS	CM012210	LG6	0.0952071	38	35.5503	5587951	5587928	24	30	53	34.375	22	91.6667	22	91.6667	0	0	Plus	Minus
12s rRNA	CM012212	LG8	6.15959	36	33.7469	5591711	5591691	21	487	507	2.5266	20	95.2381	20	95.2381	0	0	Plus	Minus
12s rRNA	CM012213	LG9	6.15959	36	33.7469	809056	809039	18	513	530	2.12766	18	100	18	100	0	0	Plus	Minus
ND5	CM012204	LG1	4.09565	38	35.5503	5595418	5595446	29	497	525	1.69789	25	86.2069	25	86.2069	0	0	Plus	Plus
16s rRNA	CM012204	LG1	8.23742e-08	66	60.7975	5609833	5609875	43	161	203	3.13183	39	90.6977	39	90.6977	0	0	Plus	Plus
CYTB	CM012213	LG9	0.00042701	52	48.1739	5611090	5611123	34	957	990	3.00088	31	91.1765	31	91.1765	0	0	Plus	Plus
16s rRNA	CM012213	LG9	0.939889	40	37.3537	5611150	5611121	30	382	411	2.03933	26	86.6667	26	86.6667	0	0	Plus	Minus
COX1	CM012213	LG9	4.78444e-05	56	51.7806	5611151	5611181	31	1119	1149	2.01692	30	96.7742	30	96.7742	0	0	Plus	Plus
ND1	CM012204	LG1	7.6505	36	33.7469	886374	886391	18	625	642	1.94175	18	100	18	100	0	0	Plus	Plus
12s rRNA	CM012213	LG9	1.76475	38	35.5503	5611231	5611190	42	85	126	5.31915	33	78.5714	33	78.5714	0	0	Plus	Minus
ND5	CM012211	LG7	1.17342	40	37.3537	5618266	5618228	39	1381	1420	2.16628	34	82.9268	34	82.9268	3	7.31707	Plus	Minus
ND1	CM012211	LG7	7.6505	36	33.7469	1309096	1309113	18	163	180	1.94175	18	100	18	100	0	0	Plus	Plus
TRNA-GLU	CM012211	LG7	4.15211	32	30.1402	5625486	5625520	35	15	50	53.8462	29	80.5556	29	80.5556	1	2.77778	Plus	Plus
TRNA-TRP	CM012206	LG2	4.04831	32	30.1402	5640831	5640811	21	24	44	29.6875	19	90.4762	19	90.4762	0	0	Plus	Minus
COX1	CM012210	LG6	0.0865047	44	40.9604	5653959	5653995	37	1229	1265	2.40729	31	83.7838	31	83.7838	0	0	Plus	Plus
ND6	CM012204	LG1	4.05541	36	33.7469	1313052	1313069	18	430	447	3.57143	18	100	18	100	0	0	Plus	Plus
D-LOOP	CM012207	LG3	7.79135	34	31.9436	5661051	5661072	22	9	30	7.61246	20	90.9091	20	90.9091	0	0	Plus	Plus
TRNA-SER1	CM012212	LG8	4.15211	32	30.1402	5662643	5662667	25	2	24	38.4615	22	88	22	88	2	8	Plus	Plus
COX2	CM012210	LG6	5.54638	36	33.7469	5669324	5669359	36	342	377	5.30191	29	80.5556	29	80.5556	0	0	Plus	Plus
TRNA-CYS	CM012207	LG3	4.04831	32	30.1402	5675513	5675493	21	43	63	29.6875	19	90.4762	19	90.4762	0	0	Plus	Minus
ND1	CM012209	LG5	7.6505	36	33.7469	5687852	5687872	21	40	60	2.26537	20	95.2381	20	95.2381	0	0	Plus	Plus
TRNA-HIS	CM012210	LG6	3.94451	32	30.1402	5704346	5704366	21	6	26	33.3333	19	90.4762	19	90.4762	0	0	Plus	Plus
ND2	CM012204	LG1	8.16167	36	33.7469	5751933	5751955	23	963	985	2.33029	21	91.3043	21	91.3043	0	0	Plus	Plus
ND2	CM012211	LG7	8.16167	36	33.7469	5752498	5752478	21	390	410	1.92503	20	95.2381	20	95.2381	0	0	Plus	Minus
COX2	CM012206	LG2	5.54638	36	33.7469	1483198	1483181	18	484	501	2.35641	18	100	18	100	0	0	Plus	Minus
ND2	CM012212	LG8	8.16167	36	33.7469	1735868	1735851	18	964	981	1.62107	18	100	18	100	0	0	Plus	Minus
TRNA-HIS	CM012210	LG6	3.94451	32	30.1402	5760542	5760562	21	6	26	33.3333	19	90.4762	19	90.4762	0	0	Plus	Plus
16s rRNA	CM012211	LG7	8.23742e-08	66	60.7975	5762681	5762639	43	161	203	2.98616	39	90.6977	39	90.6977	0	0	Plus	Minus
COX2	CM012211	LG7	0.455274	40	37.3537	5762724	5762751	28	652	679	4.12371	25	89.2857	25	89.2857	0	0	Plus	Plus
12s rRNA	CM012211	LG7	6.15959	36	33.7469	2062072	2062055	18	514	531	2.12766	18	100	18	100	0	0	Plus	Minus
ND5	CM012204	LG1	0.336191	42	39.157	5799209	5799184	26	1008	1033	1.40515	24	92.3077	24	92.3077	0	0	Plus	Minus
ND3	CM012210	LG6	2.77745	36	33.7469	5806952	5806974	23	284	306	6.49718	21	91.3043	21	91.3043	0	0	Plus	Plus
ND6	CM012212	LG8	1.1619	38	35.5503	5808075	5808106	32	188	219	6.34921	27	84.375	27	84.375	0	0	Plus	Plus
TRNA-CYS	CM012210	LG6	4.04831	32	30.1402	5825371	5825391	21	13	33	32.8125	19	90.4762	19	90.4762	0	0	Plus	Plus
ND5	CM012208	LG4	4.09565	38	35.5503	5836835	5836856	22	1197	1218	1.28806	21	95.4545	21	95.4545	0	0	Plus	Plus
CYTB	CM012207	LG3	0.772052	40	37.3537	5849711	5849687	25	878	902	2.03001	23	92	23	92	0	0	Plus	Minus
CYTB	CM012208	LG4	9.40551	36	33.7469	2249964	2249947	18	958	975	1.41218	18	100	18	100	0	0	Plus	Minus
ND6	CM012207	LG3	0.0273252	44	40.9604	5850935	5850906	30	417	446	5.55556	27	90	27	90	0	0	Plus	Minus
ND6	CM012211	LG7	0.332889	40	37.3537	5854604	5854579	26	152	180	4.7619	26	89.6552	26	89.6552	3	10.3448	Plus	Minus
ND2	CM012212	LG8	8.16167	36	33.7469	5856440	5856418	23	504	526	2.12766	21	91.3043	21	91.3043	0	0	Plus	Minus
TRNA-LEU2	CM012209	LG5	1.24908	34	31.9436	5858919	5858945	27	26	52	40.2985	23	85.1852	23	85.1852	0	0	Plus	Plus
ND1	CM012206	LG2	7.6505	36	33.7469	2264774	2264757	18	163	180	1.726	18	100	18	100	0	0	Plus	Minus
D-LOOP	CM012204	LG1	2.23226	36	33.7469	5875424	5875447	24	194	218	8.3045	23	92	23	92	1	4	Plus	Plus
TRNA-GLU	CM012210	LG6	4.15211	32	30.1402	5889866	5889886	21	20	40	32.3077	19	90.4762	19	90.4762	0	0	Plus	Plus
ND2	CM012212	LG8	8.16167	36	33.7469	5897361	5897339	23	504	526	2.12766	21	91.3043	21	91.3043	0	0	Plus	Minus
TRNA-CYS	CM012210	LG6	0.332305	36	33.7469	5908450	5908472	23	23	45	35.9375	21	91.3043	21	91.3043	0	0	Plus	Plus
TRNA-CYS	CM012210	LG6	0.332305	36	33.7469	5909214	5909192	23	23	45	32.8125	21	91.3043	21	91.3043	0	0	Plus	Minus
TRNA-LEU1	CM012205	LG10	4.46352	32	30.1402	5916776	5916738	39	23	64	54.4118	32	76.1905	32	76.1905	3	7.14286	Plus	Minus
TRNA-SER2	CM012212	LG8	0.374909	36	33.7469	5917918	5917938	21	28	48	30.4348	20	95.2381	20	95.2381	0	0	Plus	Plus
TRNA-GLN	CM012211	LG7	4.46352	32	30.1402	5926682	5926661	22	24	46	29.4118	21	91.3043	21	91.3043	1	4.34783	Plus	Minus
ND4	CM012205	LG10	3.13896	38	35.5503	5930905	5930928	24	983	1006	1.8251	22	91.6667	22	91.6667	0	0	Plus	Plus
ND3	CM012204	LG1	2.77745	36	33.7469	2274600	2274583	18	68	85	4.51977	18	100	18	100	0	0	Plus	Minus
D-LOOP	CM012207	LG3	2.23226	36	33.7469	5934927	5934905	23	191	213	7.26644	21	91.3043	21	91.3043	0	0	Plus	Minus
COX1	CM012211	LG7	1.12519e-06	62	57.1907	5936228	5936286	59	502	560	3.83865	48	81.3559	48	81.3559	0	0	Plus	Plus
D-LOOP	CM012212	LG8	2.23226	36	33.7469	5940115	5940095	21	1	21	6.57439	20	95.2381	20	95.2381	0	0	Plus	Minus
TRNA-HIS	CM012209	LG5	3.94451	32	30.1402	5950222	5950263	42	16	54	66.6667	32	76.1905	32	76.1905	3	7.14286	Plus	Plus
ND5	CM012209	LG5	1.17342	40	37.3537	5969431	5969461	31	1672	1699	1.81499	27	87.0968	27	87.0968	3	9.67742	Plus	Plus
TRNA-ASN	CM012204	LG1	4.35972	32	30.1402	5976832	5976857	26	27	52	38.806	22	84.6154	22	84.6154	0	0	Plus	Plus
ND5	CM012211	LG7	1.17342	40	37.3537	5977723	5977698	26	499	525	1.40515	25	92.5926	25	92.5926	1	3.7037	Plus	Minus
TRNA-SER2	CM012205	LG10	4.56732	32	30.1402	5992387	5992362	26	23	48	34.7826	22	84.6154	22	84.6154	0	0	Plus	Minus
D-LOOP	CM012209	LG5	2.23226	36	33.7469	6019655	6019675	21	5	25	7.26644	20	95.2381	20	95.2381	0	0	Plus	Plus
ND2	CM012208	LG4	8.16167	36	33.7469	6057474	6057440	35	206	238	3.34347	30	85.7143	30	85.7143	2	5.71429	Plus	Minus
ATP6	CM012209	LG5	5.5123	36	33.7469	2465829	2465812	18	234	251	2.37037	18	100	18	100	0	0	Plus	Minus
ND6	CM012206	LG2	4.05541	36	33.7469	6070548	6070573	26	418	443	5.15873	23	88.4615	23	88.4615	0	0	Plus	Plus
COX2	CM012207	LG3	0.455274	40	37.3537	6072877	6072848	30	9	38	4.12371	26	86.6667	26	86.6667	0	0	Plus	Minus
TRNA-LEU1	CM012210	LG6	4.46352	32	30.1402	6077011	6077031	21	39	59	30.8824	19	90.4762	19	90.4762	0	0	Plus	Plus
TRNA-CYS	CM012212	LG8	0.0952071	38	35.5503	6081469	6081439	31	12	41	45.3125	27	87.0968	27	87.0968	1	3.22581	Plus	Minus
ND6	CM012207	LG3	1.1619	38	35.5503	6091132	6091153	22	197	218	4.36508	21	95.4545	21	95.4545	0	0	Plus	Plus
TRNA-LEU2	CM012206	LG2	1.24908	34	31.9436	6091210	6091189	22	35	56	29.8507	20	90.9091	20	90.9091	0	0	Plus	Minus
ND6	CM012212	LG8	4.05541	36	33.7469	6097312	6097332	21	198	218	4.16667	20	95.2381	20	95.2381	0	0	Plus	Plus
ND3	CM012211	LG7	2.77745	36	33.7469	6101731	6101711	21	272	292	5.36723	20	95.2381	20	95.2381	0	0	Plus	Minus
TRNA-CYS	CM012204	LG1	4.04831	32	30.1402	6102638	6102658	21	10	30	32.8125	19	90.4762	19	90.4762	0	0	Plus	Plus
COX2	CM012206	LG2	5.54638	36	33.7469	2526308	2526291	18	330	347	2.35641	18	100	18	100	0	0	Plus	Minus
TRNA-ASP	CM012208	LG4	1.13012	34	31.9436	6130072	6130041	32	24	55	47.619	26	81.25	26	81.25	0	0	Plus	Minus
ND1	CM012204	LG1	7.6505	36	33.7469	6136493	6136513	21	160	180	2.26537	20	95.2381	20	95.2381	0	0	Plus	Plus
ND4	CM012206	LG2	3.13896	38	35.5503	6141267	6141290	24	1162	1185	1.8251	22	91.6667	22	91.6667	0	0	Plus	Plus
ND1	CM012204	LG1	7.6505	36	33.7469	2655608	2655625	18	627	644	1.94175	18	100	18	100	0	0	Plus	Plus
ND5	CM012209	LG5	0.336191	42	39.157	6154567	6154529	39	1650	1688	2.16628	32	82.0513	32	82.0513	0	0	Plus	Minus
TRNA-SER2	CM012205	LG10	0.374909	36	33.7469	6159438	6159470	33	23	55	47.8261	27	81.8182	27	81.8182	0	0	Plus	Plus
ND2	CM012207	LG3	8.16167	36	33.7469	6160309	6160272	38	204	241	3.64742	30	78.9474	30	78.9474	0	0	Plus	Minus
ND2	CM012205	LG10	8.16167	36	33.7469	6164046	6164082	37	202	239	3.74873	31	81.5789	31	81.5789	1	2.63158	Plus	Plus
ND3	CM012207	LG3	9.69425	34	31.9436	6169002	6169026	25	68	92	7.06215	22	88	22	88	0	0	Plus	Plus
ND1	CM012207	LG3	7.6505	36	33.7469	2732937	2732920	18	163	180	1.726	18	100	18	100	0	0	Plus	Minus
COX2	CM012213	LG9	1.58906	38	35.5503	6184222	6184260	39	339	377	5.74374	31	79.4872	31	79.4872	0	0	Plus	Plus
TRNA-GLU	CM012212	LG8	4.15211	32	30.1402	6184523	6184541	19	25	43	29.2308	18	94.7368	18	94.7368	0	0	Plus	Plus
CYTB	CM012206	LG2	9.40551	36	33.7469	2779787	2779804	18	958	975	1.5887	18	100	18	100	0	0	Plus	Plus
TRNA-SER2	CM012213	LG9	4.56732	32	30.1402	6198206	6198224	19	20	38	27.5362	18	94.7368	18	94.7368	0	0	Plus	Plus
12s rRNA	CM012213	LG9	6.15959	36	33.7469	2828254	2828271	18	554	571	2.39362	18	100	18	100	0	0	Plus	Plus
12s rRNA	CM012213	LG9	6.15959	36	33.7469	6223252	6223274	23	229	251	3.05851	21	91.3043	21	91.3043	0	0	Plus	Plus
TRNA-TYR	CM012212	LG8	0.332305	36	33.7469	3035379	3035396	18	4	21	28.125	18	100	18	100	0	0	Plus	Plus
TRNA-ARG	CM012208	LG4	4.04831	32	30.1402	6238785	6238765	21	11	31	29.6875	19	90.4762	19	90.4762	0	0	Plus	Minus
12s rRNA	CM012213	LG9	1.76475	38	35.5503	6248265	6248242	24	228	251	2.92553	22	91.6667	22	91.6667	0	0	Plus	Minus
16s rRNA	CM012209	LG5	3.28053	38	35.5503	6250489	6250518	30	828	858	2.185	27	87.0968	27	87.0968	1	3.22581	Plus	Plus
16s rRNA	CM012208	LG4	3.28053	38	35.5503	6250723	6250692	32	841	872	2.185	27	84.375	27	84.375	0	0	Plus	Minus
D-LOOP	CM012208	LG4	0.183235	40	37.3537	6259309	6259282	28	204	231	8.99654	25	89.2857	25	89.2857	0	0	Plus	Minus
ND3	CM012204	LG1	2.77745	36	33.7469	3083713	3083730	18	281	298	5.08475	18	100	18	100	0	0	Plus	Plus
ND1	CM012204	LG1	7.6505	36	33.7469	6271152	6271184	33	146	178	3.55987	27	81.8182	27	81.8182	0	0	Plus	Plus
D-LOOP	CM012210	LG6	0.00430927	46	42.7638	6276621	6276583	39	129	168	12.8028	34	85	34	85	1	2.5	Plus	Minus
12s rRNA	CM012213	LG9	1.76475	38	35.5503	6285029	6285006	24	228	251	2.92553	22	91.6667	22	91.6667	0	0	Plus	Minus
16s rRNA	CM012213	LG9	3.28053	38	35.5503	6287048	6287090	43	838	878	3.13183	35	81.3953	35	81.3953	2	4.65116	Plus	Plus
12s rRNA	CM012204	LG1	1.76475	38	35.5503	6287548	6287569	22	554	575	2.92553	21	95.4545	21	95.4545	0	0	Plus	Plus
TRNA-CYS	CM012213	LG9	0.0952071	38	35.5503	6295179	6295211	33	16	49	51.5625	29	85.2941	29	85.2941	1	2.94118	Plus	Plus
COX2	CM012212	LG8	5.54638	36	33.7469	6304898	6304933	36	68	98	5.30191	30	83.3333	30	83.3333	5	13.8889	Plus	Plus
COX2	CM012212	LG8	5.54638	36	33.7469	3116854	3116871	18	654	671	2.65096	18	100	18	100	0	0	Plus	Plus
TRNA-GLU	CM012207	LG3	4.15211	32	30.1402	6311634	6311662	29	32	60	44.6154	24	82.7586	24	82.7586	0	0	Plus	Plus
D-LOOP	CM012209	LG5	7.79135	34	31.9436	6327274	6327225	50	1	55	16.609	41	74.5455	41	74.5455	5	9.09091	Plus	Minus
ATP6	CM012205	LG10	5.5123	36	33.7469	6330986	6330958	29	215	244	4	26	86.6667	26	86.6667	1	3.33333	Plus	Minus
COX2	CM012209	LG5	5.54638	36	33.7469	3282024	3282041	18	85	102	2.65096	18	100	18	100	0	0	Plus	Plus
D-LOOP	CM012208	LG4	2.23226	36	33.7469	3328569	3328586	18	5	22	6.22837	18	100	18	100	0	0	Plus	Plus
16s rRNA	CM012206	LG2	3.28053	38	35.5503	6365814	6365838	25	324	349	1.82083	24	92.3077	24	92.3077	1	3.84615	Plus	Plus
16s rRNA	CM012204	LG1	3.28053	38	35.5503	6366541	6366564	24	491	514	1.748	22	91.6667	22	91.6667	0	0	Plus	Plus
TRNA-CYS	CM012204	LG1	4.04831	32	30.1402	6386444	6386462	19	36	54	29.6875	18	94.7368	18	94.7368	0	0	Plus	Plus
TRNA-ARG	CM012208	LG4	1.15986	34	31.9436	6415585	6415564	22	8	29	31.25	20	90.9091	20	90.9091	0	0	Plus	Minus
ND4	CM012207	LG3	3.13896	38	35.5503	6421292	6421324	33	1061	1094	2.50951	29	85.2941	29	85.2941	1	2.94118	Plus	Plus
ND5	CM012208	LG4	1.02842e-07	66	60.7975	6438680	6438715	36	1476	1511	2.10773	35	97.2222	35	97.2222	0	0	Plus	Plus
ND1	CM012210	LG6	7.6505	36	33.7469	3541586	3541603	18	628	645	1.94175	18	100	18	100	0	0	Plus	Plus
D-LOOP	CM012205	LG10	7.79135	34	31.9436	6447137	6447170	34	183	220	11.7647	31	81.5789	31	81.5789	4	10.5263	Plus	Plus
TRNA-SER1	CM012212	LG8	0.0279767	40	37.3537	6449910	6449936	27	38	63	41.5385	25	92.5926	25	92.5926	1	3.7037	Plus	Plus
TRNA-GLU	CM012212	LG8	7.50057e-16	90	82.4379	6449941	6450003	63	3	65	96.9231	56	88.8889	56	88.8889	0	0	Plus	Plus
ND5	CM012213	LG9	4.09565	38	35.5503	6465616	6465588	29	497	525	1.5808	25	86.2069	25	86.2069	0	0	Plus	Minus
TRNA-LEU1	CM012213	LG9	1.27882	34	31.9436	6487404	6487376	29	38	65	39.7059	25	86.2069	25	86.2069	1	3.44828	Plus	Minus
ND5	CM012210	LG6	4.09565	38	35.5503	6496501	6496480	22	1370	1391	1.17096	21	95.4545	21	95.4545	0	0	Plus	Minus
ND2	CM012210	LG6	8.16167	36	33.7469	3617283	3617300	18	970	987	1.82371	18	100	18	100	0	0	Plus	Plus
TRNA-GLN	CM012208	LG4	1.27882	34	31.9436	6498829	6498810	20	23	42	26.4706	19	95	19	95	0	0	Plus	Minus
TRNA-GLU	CM012213	LG9	0.340826	36	33.7469	3632878	3632895	18	6	23	27.6923	18	100	18	100	0	0	Plus	Plus
TRNA-CYS	CM012212	LG8	0.332305	36	33.7469	6538349	6538329	21	18	38	29.6875	20	95.2381	20	95.2381	0	0	Plus	Minus
ND4L	CM012204	LG1	8.29689	34	31.9436	6542007	6541986	22	69	90	6.53595	20	90.9091	20	90.9091	0	0	Plus	Minus
TRNA-CYS	CM012206	LG2	4.04831	32	30.1402	6544132	6544112	21	13	33	29.6875	19	90.4762	19	90.4762	0	0	Plus	Minus
ND2	CM012213	LG9	2.33836	38	35.5503	6547359	6547387	29	426	454	2.9382	25	86.2069	25	86.2069	0	0	Plus	Plus
D-LOOP	CM012213	LG9	2.23226	36	33.7469	3643107	3643090	18	1	18	5.53633	18	100	18	100	0	0	Plus	Minus
ND5	CM012204	LG1	4.09565	38	35.5503	6570737	6570709	29	497	525	1.5808	25	86.2069	25	86.2069	0	0	Plus	Minus
TRNA-SER2	CM012204	LG1	1.30856	34	31.9436	6574061	6574080	20	48	67	28.9855	19	95	19	95	0	0	Plus	Plus
TRNA-ASP	CM012207	LG3	1.13012	34	31.9436	6575526	6575507	20	7	26	28.5714	19	95	19	95	0	0	Plus	Minus
ND4	CM012204	LG1	3.13896	38	35.5503	6591726	6591758	33	1061	1094	2.50951	29	85.2941	29	85.2941	1	2.94118	Plus	Plus
ND6	CM012210	LG6	1.1619	38	35.5503	6607145	6607115	31	411	443	5.75397	29	87.8788	29	87.8788	2	6.06061	Plus	Minus
TRNA-ARG	CM012209	LG5	4.04831	32	30.1402	6615852	6615872	21	35	55	32.8125	19	90.4762	19	90.4762	0	0	Plus	Plus
ND5	CM012210	LG6	4.09565	38	35.5503	6616437	6616414	24	781	804	1.28806	22	91.6667	22	91.6667	0	0	Plus	Minus
ND2	CM012207	LG3	8.16167	36	33.7469	3795391	3795374	18	418	435	1.62107	18	100	18	100	0	0	Plus	Minus
CYTB	CM012205	LG10	9.40551	36	33.7469	3830525	3830508	18	531	548	1.41218	18	100	18	100	0	0	Plus	Minus
D-LOOP	CM012207	LG3	0.183235	40	37.3537	6629163	6629209	47	195	240	16.263	37	78.7234	37	78.7234	1	2.12766	Plus	Plus
ND3	CM012213	LG9	2.77745	36	33.7469	6629699	6629726	28	170	196	7.9096	25	89.2857	25	89.2857	1	3.57143	Plus	Plus
ND1	CM012208	LG4	2.19191	38	35.5503	6631202	6631179	24	197	220	2.37325	22	91.6667	22	91.6667	0	0	Plus	Minus
ND6	CM012210	LG6	4.05541	36	33.7469	6631990	6631968	23	197	219	4.16667	21	91.3043	21	91.3043	0	0	Plus	Minus
TRNA-TRP	CM012209	LG5	0.332305	36	33.7469	3933831	3933848	18	17	34	28.125	18	100	18	100	0	0	Plus	Plus
D-LOOP	CM012207	LG3	2.23226	36	33.7469	4011271	4011288	18	2	19	6.22837	18	100	18	100	0	0	Plus	Plus
CYTB	CM012210	LG6	9.40551	36	33.7469	6652319	6652287	33	531	563	2.7361	27	81.8182	27	81.8182	0	0	Plus	Minus
TRNA-HIS	CM012208	LG4	0.323785	36	33.7469	4281761	4281744	18	20	37	25.3968	18	100	18	100	0	0	Plus	Minus
ND3	CM012211	LG7	2.77745	36	33.7469	4452525	4452542	18	184	201	5.08475	18	100	18	100	0	0	Plus	Plus
ND4	CM012205	LG10	3.13896	38	35.5503	6656265	6656244	22	955	976	1.52091	21	95.4545	21	95.4545	0	0	Plus	Minus
TRNA-PHE	CM012210	LG6	4.46352	32	30.1402	6662874	6662854	21	46	66	27.9412	19	90.4762	19	90.4762	0	0	Plus	Minus
D-LOOP	CM012204	LG1	0.639553	38	35.5503	6673403	6673367	37	68	104	12.1107	30	81.0811	30	81.0811	0	0	Plus	Minus
ND1	CM012210	LG6	7.6505	36	33.7469	6682801	6682837	37	201	238	3.99137	31	81.5789	31	81.5789	1	2.63158	Plus	Plus
ND1	CM012213	LG9	2.66793e-18	104	95.0615	6690410	6690476	67	818	884	7.22762	61	91.0448	61	91.0448	0	0	Plus	Plus
ND4	CM012213	LG9	3.13896	38	35.5503	6706227	6706195	33	1061	1094	2.35741	29	85.2941	29	85.2941	1	2.94118	Plus	Minus
TRNA-CYS	CM012208	LG4	4.04831	32	30.1402	6711494	6711474	21	14	34	29.6875	19	90.4762	19	90.4762	0	0	Plus	Minus
D-LOOP	CM012211	LG7	2.23226	36	33.7469	6720239	6720219	21	9	29	6.57439	20	95.2381	20	95.2381	0	0	Plus	Minus
ND4	CM012213	LG9	3.13896	38	35.5503	6725200	6725223	24	1269	1292	1.8251	22	91.6667	22	91.6667	0	0	Plus	Plus
CYTB	CM012204	LG1	9.40551	36	33.7469	6743501	6743525	25	476	498	2.20653	23	92	23	92	2	8	Plus	Plus
TRNA-CYS	CM012204	LG1	0.332305	36	33.7469	4620125	4620142	18	24	41	28.125	18	100	18	100	0	0	Plus	Plus
ND2	CM012209	LG5	8.16167	36	33.7469	4699902	4699885	18	53	70	1.62107	18	100	18	100	0	0	Plus	Minus
ND1	CM012206	LG2	7.6505	36	33.7469	5469849	5469866	18	161	178	1.94175	18	100	18	100	0	0	Plus	Plus
ND5	CM012204	LG1	0.336191	42	39.157	6767605	6767577	29	497	525	1.5808	26	89.6552	26	89.6552	0	0	Plus	Minus
TRNA-ALA	CM012206	LG2	3.8407	32	30.1402	6769290	6769272	19	12	30	27.4194	18	94.7368	18	94.7368	0	0	Plus	Minus
ND2	CM012211	LG7	8.16167	36	33.7469	5593300	5593283	18	204	221	1.62107	18	100	18	100	0	0	Plus	Minus
16s rRNA	CM012206	LG2	3.28053	38	35.5503	6797650	6797625	26	81	105	1.748	24	92.3077	24	92.3077	1	3.84615	Plus	Minus
ND3	CM012213	LG9	9.69425	34	31.9436	6800477	6800456	22	75	96	5.64972	20	90.9091	20	90.9091	0	0	Plus	Minus
12s rRNA	CM012208	LG4	0.14486	42	39.157	6807271	6807223	49	285	333	6.25	38	77.551	38	77.551	0	0	Plus	Minus
CYTB	CM012207	LG3	9.40551	36	33.7469	5758003	5758020	18	618	635	1.5887	18	100	18	100	0	0	Plus	Plus
TRNA-GLN	CM012207	LG3	4.46352	32	30.1402	6810032	6810005	28	32	58	38.2353	24	85.7143	24	85.7143	1	3.57143	Plus	Minus
D-LOOP	CM012205	LG10	2.23226	36	33.7469	6815704	6815682	23	157	179	7.26644	21	91.3043	21	91.3043	0	0	Plus	Minus
D-LOOP	CM012212	LG8	2.23226	36	33.7469	6819094	6819072	23	191	213	7.26644	21	91.3043	21	91.3043	0	0	Plus	Minus
TRNA-GLU	CM012213	LG9	4.15211	32	30.1402	6849884	6849864	21	31	51	29.2308	19	90.4762	19	90.4762	0	0	Plus	Minus
ND2	CM012208	LG4	2.33836	38	35.5503	6852226	6852248	23	896	919	2.33029	23	95.8333	23	95.8333	1	4.16667	Plus	Plus
ND4L	CM012205	LG10	2.3771	36	33.7469	6871163	6871185	23	135	157	7.51634	21	91.3043	21	91.3043	0	0	Plus	Plus
ND5	CM012205	LG10	4.09565	38	35.5503	6885119	6885151	33	1601	1630	1.93208	28	84.8485	28	84.8485	3	9.09091	Plus	Plus
ND4	CM012211	LG7	3.13896	38	35.5503	6886915	6886879	37	133	172	2.6616	33	82.5	33	82.5	3	7.5	Plus	Minus
ND2	CM012212	LG8	2.33836	38	35.5503	6908663	6908638	26	231	255	2.43161	24	92.3077	24	92.3077	1	3.84615	Plus	Minus
ATP6	CM012209	LG5	5.5123	36	33.7469	6913052	6913074	23	420	442	3.40741	21	91.3043	21	91.3043	0	0	Plus	Plus
CYTB	CM012207	LG3	2.69473	38	35.5503	6920613	6920590	24	1065	1088	1.94175	22	91.6667	22	91.6667	0	0	Plus	Minus
ND6	CM012208	LG4	4.05541	36	33.7469	6936072	6936047	26	421	446	4.7619	23	88.4615	23	88.4615	0	0	Plus	Minus
ND1	CM012211	LG7	7.6505	36	33.7469	6948481	6948454	28	373	400	2.80475	24	85.7143	24	85.7143	0	0	Plus	Minus
TRNA-LEU1	CM012207	LG3	0.366388	36	33.7469	5933901	5933918	18	37	54	26.4706	18	100	18	100	0	0	Plus	Plus
ND3	CM012210	LG6	9.69425	34	31.9436	6978097	6978076	22	74	95	5.64972	20	90.9091	20	90.9091	0	0	Plus	Minus
ND1	CM012207	LG3	7.6505	36	33.7469	6061001	6060984	18	163	180	1.726	18	100	18	100	0	0	Plus	Minus
TRNA-CYS	CM012212	LG8	4.04831	32	30.1402	6995200	6995219	20	15	35	31.25	20	95.2381	20	95.2381	1	4.7619	Plus	Plus
TRNA-GLY	CM012205	LG10	3.94451	32	30.1402	7003123	7003141	19	5	23	30.1587	18	94.7368	18	94.7368	0	0	Plus	Plus
TRNA-ASP	CM012211	LG7	1.13012	34	31.9436	7003655	7003634	22	29	50	31.746	20	90.9091	20	90.9091	0	0	Plus	Minus
TRNA-LYS	CM012211	LG7	4.67113	32	30.1402	7004716	7004734	19	8	26	27.1429	18	94.7368	18	94.7368	0	0	Plus	Plus
TRNA-CYS	CM012211	LG7	4.04831	32	30.1402	7005428	7005400	29	17	45	42.1875	24	82.7586	24	82.7586	0	0	Plus	Minus
ND6	CM012206	LG2	4.05541	36	33.7469	7017336	7017303	34	433	463	6.34921	28	82.3529	28	82.3529	3	8.82353	Plus	Minus
ND2	CM012207	LG3	8.16167	36	33.7469	6194252	6194235	18	435	452	1.62107	18	100	18	100	0	0	Plus	Minus
TRNA-CYS	CM012209	LG5	4.04831	32	30.1402	7034132	7034150	19	37	55	29.6875	18	94.7368	18	94.7368	0	0	Plus	Plus
12s rRNA	CM012205	LG10	6.15959	36	33.7469	7036836	7036794	43	512	553	5.45213	34	79.0698	34	79.0698	1	2.32558	Plus	Minus
ATP6	CM012207	LG3	5.5123	36	33.7469	7071471	7071499	29	1	30	4.2963	26	86.6667	26	86.6667	1	3.33333	Plus	Plus
TRNA-THR	CM012209	LG5	0.323785	36	33.7469	7079977	7079957	21	17	37	30.1587	20	95.2381	20	95.2381	0	0	Plus	Minus
TRNA-CYS	CM012207	LG3	1.15986	34	31.9436	7090698	7090677	22	19	40	31.25	20	90.9091	20	90.9091	0	0	Plus	Minus
COX2	CM012207	LG3	5.54638	36	33.7469	7091292	7091257	36	342	377	5.00736	29	80.5556	29	80.5556	0	0	Plus	Minus
ND1	CM012208	LG4	7.6505	36	33.7469	7091999	7092021	23	608	630	2.48112	21	91.3043	21	91.3043	0	0	Plus	Plus
ND3	CM012213	LG9	9.69425	34	31.9436	7096036	7096015	22	275	296	5.64972	20	90.9091	20	90.9091	0	0	Plus	Minus
D-LOOP	CM012213	LG9	2.23226	36	33.7469	7098619	7098592	28	200	227	8.99654	24	85.7143	24	85.7143	0	0	Plus	Minus
TRNA-LEU1	CM012208	LG4	4.46352	32	30.1402	7100697	7100715	19	36	54	27.9412	18	94.7368	18	94.7368	0	0	Plus	Plus
16s rRNA	CM012213	LG9	0.0221041	46	42.7638	7107744	7107788	45	823	866	3.27749	37	82.2222	37	82.2222	1	2.22222	Plus	Plus
TRNA-ALA	CM012209	LG5	3.8407	32	30.1402	7110814	7110796	19	12	30	27.4194	18	94.7368	18	94.7368	0	0	Plus	Minus
ND1	CM012208	LG4	7.6505	36	33.7469	7111560	7111590	31	616	646	3.34412	26	83.871	26	83.871	0	0	Plus	Plus
TRNA-PHE	CM012209	LG5	4.46352	32	30.1402	7129312	7129287	26	37	64	35.2941	25	89.2857	25	89.2857	2	7.14286	Plus	Minus
ND2	CM012210	LG6	8.16167	36	33.7469	7140076	7140054	23	115	137	2.12766	21	91.3043	21	91.3043	0	0	Plus	Minus
TRNA-ARG	CM012212	LG8	1.15986	34	31.9436	7145540	7145561	22	8	29	34.375	20	90.9091	20	90.9091	0	0	Plus	Plus
16s rRNA	CM012213	LG9	3.28053	38	35.5503	7153319	7153345	27	716	742	1.9665	24	88.8889	24	88.8889	0	0	Plus	Plus
TRNA-MET	CM012208	LG4	0.340826	36	33.7469	6223964	6223947	18	21	38	24.6154	18	100	18	100	0	0	Plus	Minus
ND5	CM012204	LG1	0.336191	42	39.157	7170402	7170430	29	497	525	1.69789	26	89.6552	26	89.6552	0	0	Plus	Plus
D-LOOP	CM012213	LG9	2.23226	36	33.7469	7170697	7170719	23	9	31	7.95848	21	91.3043	21	91.3043	0	0	Plus	Plus
ND4	CM012208	LG4	3.13896	38	35.5503	7171516	7171495	22	955	976	1.52091	21	95.4545	21	95.4545	0	0	Plus	Minus
ND1	CM012206	LG2	7.6505	36	33.7469	6445759	6445742	18	163	180	1.726	18	100	18	100	0	0	Plus	Minus
12s rRNA	CM012205	LG10	6.15959	36	33.7469	7185144	7185119	26	537	562	3.19149	23	88.4615	23	88.4615	0	0	Plus	Minus
ND6	CM012205	LG10	4.05541	36	33.7469	7193575	7193555	21	198	218	3.76984	20	95.2381	20	95.2381	0	0	Plus	Minus
ND2	CM012210	LG6	8.16167	36	33.7469	7204427	7204400	28	122	151	2.63425	26	86.6667	26	86.6667	2	6.66667	Plus	Minus
COX1	CM012211	LG7	0.301931	42	39.157	7211851	7211876	26	1122	1147	1.69161	24	92.3077	24	92.3077	0	0	Plus	Plus
16s rRNA	CM012212	LG8	3.28053	38	35.5503	7241363	7241405	43	838	878	3.13183	35	81.3953	35	81.3953	2	4.65116	Plus	Plus
ATP6	CM012206	LG2	1.5793	38	35.5503	7246169	7246131	39	392	430	5.48148	31	79.4872	31	79.4872	0	0	Plus	Minus
ND1	CM012211	LG7	0.627991	40	37.3537	7248625	7248583	43	606	648	4.42287	34	79.0698	34	79.0698	0	0	Plus	Minus
12s rRNA	CM012206	LG2	1.76475	38	35.5503	7252142	7252165	24	554	577	3.19149	22	91.6667	22	91.6667	0	0	Plus	Plus
12s rRNA	CM012212	LG8	6.15959	36	33.7469	7253025	7253003	23	229	251	2.79255	21	91.3043	21	91.3043	0	0	Plus	Minus
COX2	CM012210	LG6	1.58906	38	35.5503	7254237	7254260	24	82	105	3.53461	22	91.6667	22	91.6667	0	0	Plus	Plus
12s rRNA	CM012212	LG8	6.15959	36	33.7469	7264183	7264161	23	229	251	2.79255	21	91.3043	21	91.3043	0	0	Plus	Minus
ND5	CM012207	LG3	0.0963204	44	40.9604	7267204	7267238	35	1260	1294	2.04918	30	85.7143	30	85.7143	0	0	Plus	Plus
D-LOOP	CM012208	LG4	7.79135	34	31.9436	7273459	7273490	32	202	232	11.0727	27	84.375	27	84.375	1	3.125	Plus	Plus
ND3	CM012205	LG10	2.77745	36	33.7469	6620462	6620445	18	275	292	4.51977	18	100	18	100	0	0	Plus	Minus
ND5	CM012205	LG10	0.00226524	50	46.3705	7285299	7285272	28	559	586	1.52225	27	96.4286	27	96.4286	0	0	Plus	Minus
COX2	CM012206	LG2	5.54638	36	33.7469	6622269	6622252	18	484	501	2.35641	18	100	18	100	0	0	Plus	Minus
D-LOOP	CM012210	LG6	2.23226	36	33.7469	6650847	6650864	18	197	214	6.22837	18	100	18	100	0	0	Plus	Plus
TRNA-CYS	CM012204	LG1	4.04831	32	30.1402	7313028	7312993	36	18	53	53.125	28	77.7778	28	77.7778	0	0	Plus	Minus
ND3	CM012213	LG9	0.0187143	44	40.9604	7317333	7317371	39	196	233	11.0169	33	84.6154	33	84.6154	1	2.5641	Plus	Plus
ND1	CM012208	LG4	7.6505	36	33.7469	7317934	7317908	27	150	180	2.69687	26	83.871	26	83.871	4	12.9032	Plus	Minus
COX2	CM012207	LG3	1.58906	38	35.5503	7319938	7319962	25	169	194	3.68189	24	92.3077	24	92.3077	1	3.84615	Plus	Plus
TRNA-ARG	CM012207	LG3	1.15986	34	31.9436	7338306	7338325	20	5	24	31.25	19	95	19	95	0	0	Plus	Plus
ND2	CM012212	LG8	8.16167	36	33.7469	6764468	6764451	18	53	70	1.62107	18	100	18	100	0	0	Plus	Minus
16s rRNA	CM012213	LG9	3.28053	38	35.5503	7342054	7342096	43	838	878	3.13183	35	81.3953	35	81.3953	2	4.65116	Plus	Plus
CYTB	CM012206	LG2	9.40551	36	33.7469	7343822	7343846	25	476	498	2.20653	23	92	23	92	2	8	Plus	Plus
TRNA-ASP	CM012210	LG6	3.94451	32	30.1402	7346893	7346863	31	2	32	46.0317	25	80.6452	25	80.6452	0	0	Plus	Minus
12s rRNA	CM012204	LG1	6.15959	36	33.7469	7353691	7353724	34	536	570	4.52128	29	82.8571	29	82.8571	1	2.85714	Plus	Plus
ND6	CM012211	LG7	1.1619	38	35.5503	7355141	7355118	24	195	218	4.36508	22	91.6667	22	91.6667	0	0	Plus	Minus
D-LOOP	CM012205	LG10	7.79135	34	31.9436	7355966	7356009	44	41	83	15.2249	34	77.2727	34	77.2727	1	2.27273	Plus	Plus
D-LOOP	CM012209	LG5	7.79135	34	31.9436	7356586	7356559	28	194	222	8.99654	25	86.2069	25	86.2069	1	3.44828	Plus	Minus
TRNA-SER2	CM012208	LG4	4.56732	32	30.1402	7359312	7359330	19	24	42	27.5362	18	94.7368	18	94.7368	0	0	Plus	Plus
ND2	CM012206	LG2	8.16167	36	33.7469	7365370	7365345	26	886	911	2.43161	23	88.4615	23	88.4615	0	0	Plus	Minus
ND4L	CM012206	LG2	8.29689	34	31.9436	7370163	7370144	20	58	77	5.88235	19	95	19	95	0	0	Plus	Minus
TRNA-SER2	CM012207	LG3	0.107413	38	35.5503	7375434	7375411	24	45	68	31.8841	22	91.6667	22	91.6667	0	0	Plus	Minus
16s rRNA	CM012213	LG9	3.28053	38	35.5503	7399159	7399117	43	838	878	2.98616	35	81.3953	35	81.3953	2	4.65116	Plus	Minus
TRNA-CYS	CM012213	LG9	4.04831	32	30.1402	7399615	7399595	21	25	45	29.6875	19	90.4762	19	90.4762	0	0	Plus	Minus
TRNA-MET	CM012204	LG1	0.340826	36	33.7469	6809524	6809507	18	21	38	24.6154	18	100	18	100	0	0	Plus	Minus
COX2	CM012211	LG7	5.54638	36	33.7469	7671583	7671566	18	324	341	2.35641	18	100	18	100	0	0	Plus	Minus
ND2	CM012207	LG3	8.16167	36	33.7469	7442250	7442225	26	886	911	2.43161	23	88.4615	23	88.4615	0	0	Plus	Minus
16s rRNA	CM012206	LG2	0.939889	40	37.3537	7443334	7443291	44	837	878	3.05899	36	81.8182	36	81.8182	2	4.54545	Plus	Minus
ND3	CM012208	LG4	9.69425	34	31.9436	7450134	7450082	53	239	294	14.4068	42	75	42	75	3	5.35714	Plus	Minus
TRNA-CYS	CM012212	LG8	1.15986	34	31.9436	7452103	7452077	27	13	38	39.0625	24	88.8889	24	88.8889	1	3.7037	Plus	Minus
ND3	CM012210	LG6	9.69425	34	31.9436	7452368	7452389	22	62	83	6.21469	20	90.9091	20	90.9091	0	0	Plus	Plus
COX2	CM012212	LG8	5.54638	36	33.7469	7454296	7454325	30	82	113	4.41826	27	84.375	27	84.375	2	6.25	Plus	Plus
ND3	CM012211	LG7	9.69425	34	31.9436	7463333	7463361	29	275	302	8.19209	25	86.2069	25	86.2069	1	3.44828	Plus	Plus
TRNA-LYS	CM012207	LG3	4.67113	32	30.1402	7464072	7464092	21	24	44	30	19	90.4762	19	90.4762	0	0	Plus	Plus
TRNA-CYS	CM012208	LG4	4.04831	32	30.1402	7468057	7468032	26	29	54	37.5	22	84.6154	22	84.6154	0	0	Plus	Minus
TRNA-VAL	CM012206	LG2	1.39778	34	31.9436	7476092	7476116	25	24	48	34.7222	22	88	22	88	0	0	Plus	Plus
TRNA-PRO	CM012208	LG4	4.04831	32	30.1402	7476691	7476668	24	38	64	34.375	23	85.1852	23	85.1852	3	11.1111	Plus	Minus
ND2	CM012212	LG8	8.16167	36	33.7469	7488311	7488368	58	391	452	5.87639	48	75	48	75	8	12.5	Plus	Plus
ND3	CM012210	LG6	0.227987	40	37.3537	7493732	7493762	31	12	39	8.75706	27	87.0968	27	87.0968	3	9.67742	Plus	Plus
TRNA-HIS	CM012211	LG7	0.323785	36	33.7469	7500326	7500351	26	10	35	41.2698	23	88.4615	23	88.4615	0	0	Plus	Plus
12s rRNA	CM012209	LG5	0.14486	42	39.157	7506339	7506305	35	545	576	4.3883	30	85.7143	30	85.7143	3	8.57143	Plus	Minus
TRNA-HIS	CM012211	LG7	1.13012	34	31.9436	7514073	7514096	24	3	25	38.0952	22	91.6667	22	91.6667	1	4.16667	Plus	Plus
16s rRNA	CM012206	LG2	3.28053	38	35.5503	7518811	7518849	39	830	868	2.8405	31	79.4872	31	79.4872	0	0	Plus	Plus
ND1	CM012206	LG2	7.6505	36	33.7469	7545294	7545269	26	51	76	2.589	23	88.4615	23	88.4615	0	0	Plus	Minus
ND3	CM012204	LG1	2.77745	36	33.7469	7545560	7545588	29	157	186	8.19209	26	86.6667	26	86.6667	1	3.33333	Plus	Plus
TRNA-GLU	CM012211	LG7	4.15211	32	30.1402	7546636	7546614	23	3	27	32.3077	23	92	23	92	2	8	Plus	Minus
D-LOOP	CM012209	LG5	2.23226	36	33.7469	7550876	7550854	23	4	26	7.26644	21	91.3043	21	91.3043	0	0	Plus	Minus
TRNA-GLN	CM012213	LG9	4.46352	32	30.1402	7553115	7553138	24	31	54	35.2941	21	87.5	21	87.5	0	0	Plus	Plus
ND2	CM012205	LG10	8.16167	36	33.7469	7557316	7557336	21	434	454	2.12766	20	95.2381	20	95.2381	0	0	Plus	Plus
TRNA-CYS	CM012212	LG8	0.332305	36	33.7469	7570287	7570260	28	21	48	40.625	24	85.7143	24	85.7143	0	0	Plus	Minus
ND5	CM012208	LG4	2.4186e-09	72	66.2076	7579000	7578962	39	1182	1220	2.16628	38	97.4359	38	97.4359	0	0	Plus	Minus
12s rRNA	CM012211	LG7	6.15959	36	33.7469	7579700	7579747	48	548	589	6.38298	36	75	36	75	6	12.5	Plus	Plus
ND3	CM012213	LG9	9.69425	34	31.9436	7584217	7584241	25	72	96	7.06215	22	88	22	88	0	0	Plus	Plus
CYTB	CM012210	LG6	2.69473	38	35.5503	7590198	7590224	27	979	1005	2.38305	24	88.8889	24	88.8889	0	0	Plus	Plus
16s rRNA	CM012213	LG9	0.939889	40	37.3537	7592660	7592629	32	846	875	2.185	28	87.5	28	87.5	2	6.25	Plus	Minus
COX1	CM012208	LG4	1.05384	40	37.3537	7592906	7592930	25	1390	1414	1.62655	23	92	23	92	0	0	Plus	Plus
TRNA-VAL	CM012207	LG3	4.87873	32	30.1402	7602332	7602312	21	29	49	26.3889	19	90.4762	19	90.4762	0	0	Plus	Minus
TRNA-LEU1	CM012210	LG6	4.46352	32	30.1402	7665604	7665624	21	43	63	30.8824	19	90.4762	19	90.4762	0	0	Plus	Plus
ATP6	CM012205	LG10	5.5123	36	33.7469	7824139	7824122	18	10	27	2.37037	18	100	18	100	0	0	Plus	Minus
ND2	CM012210	LG6	8.16167	36	33.7469	8214001	8213984	18	206	223	1.62107	18	100	18	100	0	0	Plus	Minus
D-LOOP	CM012209	LG5	7.79135	34	31.9436	7683544	7683568	25	2	26	8.65052	22	88	22	88	0	0	Plus	Plus
TRNA-LEU1	CM012204	LG1	1.27882	34	31.9436	7687798	7687817	20	49	68	29.4118	19	95	19	95	0	0	Plus	Plus
D-LOOP	CM012207	LG3	7.79135	34	31.9436	7690279	7690260	20	118	137	6.22837	19	95	19	95	0	0	Plus	Minus
12s rRNA	CM012211	LG7	6.15959	36	33.7469	7692345	7692320	26	551	576	3.19149	23	88.4615	23	88.4615	0	0	Plus	Minus
TRNA-LEU1	CM012211	LG7	1.27882	34	31.9436	7693217	7693196	22	38	59	29.4118	20	90.9091	20	90.9091	0	0	Plus	Minus
TRNA-CYS	CM012208	LG4	4.04831	32	30.1402	7693769	7693804	36	18	52	56.25	29	80.5556	29	80.5556	1	2.77778	Plus	Plus
ND6	CM012210	LG6	4.05541	36	33.7469	7699777	7699802	26	308	333	5.15873	23	88.4615	23	88.4615	0	0	Plus	Plus
ND6	CM012210	LG6	1.1619	38	35.5503	7714857	7714890	34	418	450	6.74603	29	85.2941	29	85.2941	1	2.94118	Plus	Plus
ND5	CM012204	LG1	4.09565	38	35.5503	7724022	7724050	29	1412	1439	1.69789	26	89.6552	26	89.6552	1	3.44828	Plus	Plus
ND5	CM012211	LG7	1.17342	40	37.3537	7725772	7725809	38	1642	1679	2.22482	31	81.5789	31	81.5789	0	0	Plus	Plus
D-LOOP	CM012211	LG7	7.79135	34	31.9436	7733833	7733854	22	5	26	7.61246	20	90.9091	20	90.9091	0	0	Plus	Plus
CYTB	CM012212	LG8	9.40551	36	33.7469	8256582	8256599	18	964	981	1.5887	18	100	18	100	0	0	Plus	Plus
TRNA-GLU	CM012208	LG4	4.15211	32	30.1402	7746567	7746594	28	3	29	43.0769	24	85.7143	24	85.7143	1	3.57143	Plus	Plus
ND5	CM012213	LG9	4.09565	38	35.5503	7750213	7750241	29	417	444	1.69789	26	89.6552	26	89.6552	1	3.44828	Plus	Plus
16s rRNA	CM012212	LG8	0.939889	40	37.3537	7754112	7754069	44	837	878	3.05899	36	81.8182	36	81.8182	2	4.54545	Plus	Minus
ND4	CM012208	LG4	0.257662	42	39.157	7754819	7754794	26	1101	1126	1.8251	24	92.3077	24	92.3077	0	0	Plus	Minus
ND5	CM012204	LG1	1.17342	40	37.3537	7755490	7755514	25	1193	1217	1.4637	23	92	23	92	0	0	Plus	Plus
16s rRNA	CM012205	LG10	3.28053	38	35.5503	7759635	7759658	24	837	860	1.748	22	91.6667	22	91.6667	0	0	Plus	Plus
COX2	CM012204	LG1	5.54638	36	33.7469	7760247	7760286	40	233	276	5.89102	36	81.8182	36	81.8182	4	9.09091	Plus	Plus
ND2	CM012207	LG3	2.33836	38	35.5503	7760562	7760533	30	379	409	2.83688	27	87.0968	27	87.0968	1	3.22581	Plus	Minus
ND6	CM012211	LG7	1.01831e-07	64	58.9941	7773217	7773276	60	153	215	11.9048	52	82.5397	52	82.5397	3	4.7619	Plus	Plus
TRNA-GLY	CM012204	LG1	3.94451	32	30.1402	7787485	7787512	28	2	28	44.4444	24	85.7143	24	85.7143	1	3.57143	Plus	Plus
16s rRNA	CM012212	LG8	3.28053	38	35.5503	7806034	7805992	43	838	878	2.98616	35	81.3953	35	81.3953	2	4.65116	Plus	Minus
ND2	CM012213	LG9	0.669951	40	37.3537	7814786	7814752	35	210	244	3.34347	29	82.8571	29	82.8571	0	0	Plus	Minus
ND6	CM012208	LG4	4.05541	36	33.7469	8457306	8457289	18	83	100	3.1746	18	100	18	100	0	0	Plus	Minus
ATP8	CM012206	LG2	1.20133	36	33.7469	7825488	7825463	26	94	119	14.2857	23	88.4615	23	88.4615	0	0	Plus	Minus
ND3	CM012207	LG3	9.69425	34	31.9436	7827258	7827279	22	276	297	6.21469	20	90.9091	20	90.9091	0	0	Plus	Plus
ND2	CM012209	LG5	8.16167	36	33.7469	7841491	7841518	28	206	233	2.83688	24	85.7143	24	85.7143	0	0	Plus	Plus
D-LOOP	CM012204	LG1	7.79135	34	31.9436	7841506	7841487	20	2	21	6.22837	19	95	19	95	0	0	Plus	Minus
ND2	CM012212	LG8	2.33836	38	35.5503	7844432	7844454	23	896	919	2.33029	23	95.8333	23	95.8333	1	4.16667	Plus	Plus
ND1	CM012210	LG6	7.6505	36	33.7469	7845958	7845988	31	600	630	3.34412	26	83.871	26	83.871	0	0	Plus	Plus
ND6	CM012212	LG8	4.05541	36	33.7469	7857705	7857731	27	415	442	5.35714	25	89.2857	25	89.2857	1	3.57143	Plus	Plus
ATP6	CM012212	LG8	5.5123	36	33.7469	7857714	7857734	21	229	249	3.11111	20	95.2381	20	95.2381	0	0	Plus	Plus
ND6	CM012207	LG3	1.1619	38	35.5503	7864688	7864721	34	141	174	6.74603	28	82.3529	28	82.3529	0	0	Plus	Plus
TRNA-TRP	CM012205	LG10	1.15986	34	31.9436	7864969	7864993	25	36	60	39.0625	22	88	22	88	0	0	Plus	Plus
12s rRNA	CM012206	LG2	6.15959	36	33.7469	8677422	8677405	18	488	505	2.12766	18	100	18	100	0	0	Plus	Minus
ND1	CM012212	LG8	7.6505	36	33.7469	8779830	8779847	18	163	180	1.94175	18	100	18	100	0	0	Plus	Plus
ND1	CM012212	LG8	7.6505	36	33.7469	7907905	7907932	28	886	913	3.0205	24	85.7143	24	85.7143	0	0	Plus	Plus
D-LOOP	CM012206	LG2	0.0150408	44	40.9604	7909628	7909592	37	130	168	12.1107	33	84.6154	33	84.6154	2	5.12821	Plus	Minus
ND3	CM012210	LG6	2.77745	36	33.7469	7914800	7914827	28	8	35	7.9096	24	85.7143	24	85.7143	0	0	Plus	Plus
D-LOOP	CM012206	LG2	0.183235	40	37.3537	7915132	7915102	31	130	161	10.0346	28	87.5	28	87.5	1	3.125	Plus	Minus
TRNA-ALA	CM012212	LG8	1.10038	34	31.9436	7918411	7918432	22	17	38	35.4839	20	90.9091	20	90.9091	0	0	Plus	Plus
D-LOOP	CM012207	LG3	7.79135	34	31.9436	7944857	7944878	22	154	175	7.61246	20	90.9091	20	90.9091	0	0	Plus	Plus
ND3	CM012204	LG1	9.69425	34	31.9436	7953560	7953581	22	294	315	6.21469	20	90.9091	20	90.9091	0	0	Plus	Plus
TRNA-GLY	CM012209	LG5	0.323785	36	33.7469	7955179	7955158	22	2	24	31.746	22	95.6522	22	95.6522	1	4.34783	Plus	Minus
TRNA-GLN	CM012207	LG3	4.46352	32	30.1402	7963029	7963056	28	32	58	41.1765	24	85.7143	24	85.7143	1	3.57143	Plus	Plus
12s rRNA	CM012208	LG4	1.76475	38	35.5503	7970984	7971013	30	548	580	3.98936	28	84.8485	28	84.8485	3	9.09091	Plus	Plus
TRNA-CYS	CM012208	LG4	1.15986	34	31.9436	7977085	7977048	38	5	43	56.25	31	79.4872	31	79.4872	1	2.5641	Plus	Minus
COX2	CM012206	LG2	5.54638	36	33.7469	7980387	7980422	36	342	377	5.30191	29	80.5556	29	80.5556	0	0	Plus	Plus
ND4	CM012212	LG8	3.13896	38	35.5503	7982236	7982259	24	1160	1183	1.8251	22	91.6667	22	91.6667	0	0	Plus	Plus
ND1	CM012212	LG8	7.6505	36	33.7469	8783212	8783229	18	163	180	1.94175	18	100	18	100	0	0	Plus	Plus
ND4L	CM012211	LG7	8.29689	34	31.9436	8010141	8010160	20	105	124	6.53595	19	95	19	95	0	0	Plus	Plus
TRNA-GLU	CM012207	LG3	4.15211	32	30.1402	8016079	8016059	21	14	34	29.2308	19	90.4762	19	90.4762	0	0	Plus	Minus
ND2	CM012213	LG9	0.0549929	44	40.9604	8020239	8020192	48	195	245	4.66059	42	80.7692	42	80.7692	5	9.61538	Plus	Minus
ND1	CM012211	LG7	0.627991	40	37.3537	8020556	8020534	23	203	225	2.26537	22	95.6522	22	95.6522	0	0	Plus	Minus
TRNA-ASN	CM012213	LG9	4.07966e-13	80	73.4211	8028356	8028312	45	20	64	64.1791	43	95.5556	43	95.5556	0	0	Plus	Minus
ND1	CM012209	LG5	2.19191	38	35.5503	8030616	8030588	29	152	179	2.91262	26	89.6552	26	89.6552	1	3.44828	Plus	Minus
16s rRNA	CM012206	LG2	3.28053	38	35.5503	8039647	8039620	28	1263	1288	1.89366	25	89.2857	25	89.2857	2	7.14286	Plus	Minus
ND2	CM012211	LG7	8.16167	36	33.7469	8048002	8047980	23	899	921	2.12766	21	91.3043	21	91.3043	0	0	Plus	Minus
12s rRNA	CM012205	LG10	6.15959	36	33.7469	8049739	8049771	33	147	179	4.3883	27	81.8182	27	81.8182	0	0	Plus	Plus
TRNA-CYS	CM012205	LG10	4.04831	32	30.1402	8053503	8053485	19	13	31	26.5625	18	94.7368	18	94.7368	0	0	Plus	Minus
ND4L	CM012208	LG4	2.3771	36	33.7469	8063978	8064010	33	105	139	10.7843	29	82.8571	29	82.8571	2	5.71429	Plus	Plus
TRNA-CYS	CM012209	LG5	4.04831	32	30.1402	8067214	8067234	21	17	37	32.8125	19	90.4762	19	90.4762	0	0	Plus	Plus
TRNA-THR	CM012213	LG9	3.23499e-20	106	96.8649	8085077	8085136	60	5	63	95.2381	58	96.6667	58	96.6667	1	1.66667	Plus	Plus
TRNA-PRO	CM012213	LG9	0.00223906	44	40.9604	8085137	8085163	27	1	27	42.1875	25	92.5926	25	92.5926	0	0	Plus	Plus
TRNA-MET	CM012206	LG2	0.340826	36	33.7469	8821442	8821459	18	21	38	27.6923	18	100	18	100	0	0	Plus	Plus
16s rRNA	CM012204	LG1	3.28053	38	35.5503	8088736	8088781	46	827	871	3.35033	36	78.2609	36	78.2609	1	2.17391	Plus	Plus
ND3	CM012207	LG3	9.69425	34	31.9436	8093564	8093599	36	164	197	10.1695	29	80.5556	29	80.5556	2	5.55556	Plus	Plus
D-LOOP	CM012211	LG7	2.23226	36	33.7469	8094044	8094074	31	191	221	10.7266	26	83.871	26	83.871	0	0	Plus	Plus
ND6	CM012212	LG8	4.05541	36	33.7469	8099013	8098982	32	416	445	5.95238	27	84.375	27	84.375	2	6.25	Plus	Minus
ND4L	CM012206	LG2	0.055904	42	39.157	8099363	8099326	38	103	139	11.7647	32	84.2105	32	84.2105	1	2.63158	Plus	Minus
ND6	CM012208	LG4	4.05541	36	33.7469	8833001	8832984	18	138	155	3.1746	18	100	18	100	0	0	Plus	Minus
TRNA-LEU1	CM012212	LG8	0.366388	36	33.7469	8896654	8896671	18	38	55	26.4706	18	100	18	100	0	0	Plus	Plus
D-LOOP	CM012208	LG4	0.00430927	46	42.7638	8102954	8102922	33	153	187	10.7266	32	91.4286	32	91.4286	2	5.71429	Plus	Minus
TRNA-TRP	CM012212	LG8	4.04831	32	30.1402	8103725	8103746	22	30	52	34.375	21	91.3043	21	91.3043	1	4.34783	Plus	Plus
ND2	CM012209	LG5	2.33836	38	35.5503	8114208	8114185	24	433	456	2.22898	22	91.6667	22	91.6667	0	0	Plus	Minus
TRNA-ARG	CM012213	LG9	4.04831	32	30.1402	8115858	8115876	19	6	24	29.6875	18	94.7368	18	94.7368	0	0	Plus	Plus
ND3	CM012204	LG1	9.69425	34	31.9436	8138138	8138117	22	62	83	5.64972	20	90.9091	20	90.9091	0	0	Plus	Minus
ND5	CM012204	LG1	4.09565	38	35.5503	8142052	8142029	24	1601	1624	1.28806	22	91.6667	22	91.6667	0	0	Plus	Minus
TRNA-LEU1	CM012206	LG2	0.366388	36	33.7469	8899527	8899544	18	38	55	26.4706	18	100	18	100	0	0	Plus	Plus
TRNA-ASP	CM012204	LG1	0.323785	36	33.7469	8146303	8146323	21	5	25	33.3333	20	95.2381	20	95.2381	0	0	Plus	Plus
ND5	CM012213	LG9	1.17342	40	37.3537	8152066	8152009	58	1546	1598	3.27869	44	75.8621	44	75.8621	5	8.62069	Plus	Minus
ND5	CM012211	LG7	0.0963204	44	40.9604	8152587	8152627	41	1364	1408	2.40047	36	80	36	80	4	8.88889	Plus	Plus
CYTB	CM012209	LG5	9.40551	36	33.7469	8159661	8159681	21	345	365	1.85349	20	95.2381	20	95.2381	0	0	Plus	Plus
12s rRNA	CM012204	LG1	6.15959	36	33.7469	8169179	8169157	23	528	550	2.79255	21	91.3043	21	91.3043	0	0	Plus	Minus
TRNA-GLN	CM012213	LG9	4.46352	32	30.1402	8171679	8171654	26	14	39	35.2941	22	84.6154	22	84.6154	0	0	Plus	Minus
D-LOOP	CM012209	LG5	7.79135	34	31.9436	8172821	8172802	20	202	221	6.22837	19	95	19	95	0	0	Plus	Minus
ND1	CM012204	LG1	7.6505	36	33.7469	8177469	8177449	21	163	183	2.04962	20	95.2381	20	95.2381	0	0	Plus	Minus
COX3	CM012207	LG3	6.47481	36	33.7469	8179214	8179236	23	645	667	2.91508	21	91.3043	21	91.3043	0	0	Plus	Plus
ND5	CM012209	LG5	4.09565	38	35.5503	8209011	8209039	29	1371	1399	1.69789	25	86.2069	25	86.2069	0	0	Plus	Plus
TRNA-HIS	CM012210	LG6	3.94451	32	30.1402	8213356	8213325	32	9	41	47.619	27	81.8182	27	81.8182	1	3.0303	Plus	Minus
ND6	CM012210	LG6	4.05541	36	33.7469	9389720	9389737	18	386	403	3.57143	18	100	18	100	0	0	Plus	Plus
12s rRNA	CM012206	LG2	6.15959	36	33.7469	9572758	9572741	18	556	573	2.12766	18	100	18	100	0	0	Plus	Minus
TRNA-SER2	CM012210	LG6	1.30856	34	31.9436	8221025	8221046	22	40	61	31.8841	20	90.9091	20	90.9091	0	0	Plus	Plus
ND3	CM012210	LG6	9.69425	34	31.9436	8223444	8223470	27	276	302	7.62712	23	85.1852	23	85.1852	0	0	Plus	Plus
D-LOOP	CM012210	LG6	0.183235	40	37.3537	8225885	8225861	25	2	26	7.95848	23	92	23	92	0	0	Plus	Minus
CYTB	CM012206	LG2	2.69473	38	35.5503	8239479	8239507	29	1057	1085	2.55958	25	86.2069	25	86.2069	0	0	Plus	Plus
CYTB	CM012206	LG2	2.69473	38	35.5503	8240840	8240812	29	1057	1085	2.38305	25	86.2069	25	86.2069	0	0	Plus	Minus
ND2	CM012207	LG3	8.16167	36	33.7469	9756902	9756885	18	896	913	1.62107	18	100	18	100	0	0	Plus	Minus
ND1	CM012209	LG5	7.6505	36	33.7469	8256858	8256893	36	199	234	3.8835	29	80.5556	29	80.5556	0	0	Plus	Plus
ND1	CM012207	LG3	7.6505	36	33.7469	10649132	10649115	18	161	178	1.726	18	100	18	100	0	0	Plus	Minus
ND1	CM012208	LG4	7.6505	36	33.7469	8283391	8283371	21	160	180	2.04962	20	95.2381	20	95.2381	0	0	Plus	Minus
ND3	CM012206	LG2	9.69425	34	31.9436	8298075	8298051	25	247	271	6.49718	22	88	22	88	0	0	Plus	Minus
ND3	CM012206	LG2	2.77745	36	33.7469	11047603	11047586	18	275	292	4.51977	18	100	18	100	0	0	Plus	Minus
12s rRNA	CM012206	LG2	6.15959	36	33.7469	11395745	11395728	18	562	579	2.12766	18	100	18	100	0	0	Plus	Minus
COX2	CM012212	LG8	1.58906	38	35.5503	8309991	8309968	24	538	561	3.24006	22	91.6667	22	91.6667	0	0	Plus	Minus
TRNA-PHE	CM012212	LG8	1.27882	34	31.9436	8313315	8313294	22	4	25	29.4118	20	90.9091	20	90.9091	0	0	Plus	Minus
COX2	CM012209	LG5	1.58906	38	35.5503	8333526	8333503	24	81	104	3.24006	22	91.6667	22	91.6667	0	0	Plus	Minus
ND6	CM012212	LG8	1.1619	38	35.5503	8334810	8334787	24	195	218	4.36508	22	91.6667	22	91.6667	0	0	Plus	Minus
12s rRNA	CM012206	LG2	6.15959	36	33.7469	8348466	8348488	23	456	478	3.05851	21	91.3043	21	91.3043	0	0	Plus	Plus
ND2	CM012211	LG7	0.191944	42	39.157	8387640	8387673	34	204	236	3.44478	31	88.5714	31	88.5714	3	8.57143	Plus	Plus
ND2	CM012211	LG7	0.191944	42	39.157	8388317	8388350	34	204	236	3.44478	31	88.5714	31	88.5714	3	8.57143	Plus	Plus
ND2	CM012211	LG7	8.16167	36	33.7469	8406133	8406153	21	895	915	2.12766	20	95.2381	20	95.2381	0	0	Plus	Plus
TRNA-VAL	CM012211	LG7	1.39778	34	31.9436	8429828	8429857	30	36	65	41.6667	25	83.3333	25	83.3333	0	0	Plus	Plus
TRNA-GLY	CM012207	LG3	3.94451	32	30.1402	8440305	8440280	26	12	37	38.0952	22	84.6154	22	84.6154	0	0	Plus	Minus
ND2	CM012206	LG2	8.16167	36	33.7469	11989870	11989853	18	3	20	1.62107	18	100	18	100	0	0	Plus	Minus
TRNA-CYS	CM012212	LG8	4.04831	32	30.1402	8463754	8463729	26	31	56	37.5	22	84.6154	22	84.6154	0	0	Plus	Minus
TRNA-CYS	CM012209	LG5	1.15986	34	31.9436	8477084	8477113	30	17	46	46.875	25	83.3333	25	83.3333	0	0	Plus	Plus
TRNA-ASP	CM012210	LG6	3.94451	32	30.1402	8478017	8477997	21	1	21	30.1587	19	90.4762	19	90.4762	0	0	Plus	Minus
D-LOOP	CM012210	LG6	2.23226	36	33.7469	8487611	8487582	30	133	164	9.68858	27	84.375	27	84.375	2	6.25	Plus	Minus
ND2	CM012204	LG1	2.33836	38	35.5503	8487715	8487689	27	886	912	2.53293	24	88.8889	24	88.8889	0	0	Plus	Minus
ATP6	CM012210	LG6	1.5793	38	35.5503	8490695	8490718	24	518	541	3.55556	22	91.6667	22	91.6667	0	0	Plus	Plus
TRNA-TRP	CM012204	LG1	1.15986	34	31.9436	8498517	8498496	22	3	24	31.25	20	90.9091	20	90.9091	0	0	Plus	Minus
ND3	CM012211	LG7	9.69425	34	31.9436	8500662	8500691	30	184	213	8.47458	25	83.3333	25	83.3333	0	0	Plus	Plus
ND1	CM012206	LG2	7.6505	36	33.7469	12342658	12342641	18	832	849	1.726	18	100	18	100	0	0	Plus	Minus
ND2	CM012211	LG7	0.669951	40	37.3537	8526064	8526023	42	205	244	4.05268	35	83.3333	35	83.3333	2	4.7619	Plus	Minus
ATP6	CM012207	LG3	5.5123	36	33.7469	8533820	8533840	21	513	533	3.11111	20	95.2381	20	95.2381	0	0	Plus	Plus
ND3	CM012210	LG6	9.69425	34	31.9436	8546703	8546730	28	183	211	7.9096	25	86.2069	25	86.2069	1	3.44828	Plus	Plus
ND2	CM012204	LG1	0.669951	40	37.3537	8548438	8548414	25	956	980	2.33029	23	92	23	92	0	0	Plus	Minus
16s rRNA	CM012208	LG4	3.28053	38	35.5503	8553258	8553286	29	1152	1180	2.11216	25	86.2069	25	86.2069	0	0	Plus	Plus
12s rRNA	CM012204	LG1	6.15959	36	33.7469	12710793	12710776	18	469	486	2.12766	18	100	18	100	0	0	Plus	Minus
ND1	CM012206	LG2	7.6505	36	33.7469	16182169	16182152	18	883	900	1.726	18	100	18	100	0	0	Plus	Minus
TRNA-LYS	CM012206	LG2	4.67113	32	30.1402	8556910	8556890	21	8	28	27.1429	19	90.4762	19	90.4762	0	0	Plus	Minus
ATP6	CM012207	LG3	5.5123	36	33.7469	8557065	8557043	23	130	152	3.11111	21	91.3043	21	91.3043	0	0	Plus	Minus
ND6	CM012211	LG7	4.05541	36	33.7469	8560490	8560517	28	418	445	5.55556	24	85.7143	24	85.7143	0	0	Plus	Plus
ND2	CM012207	LG3	0.669951	40	37.3537	8577761	8577792	32	168	198	3.24215	28	87.5	28	87.5	1	3.125	Plus	Plus
ND6	CM012207	LG3	4.05541	36	33.7469	8587627	8587601	27	192	219	4.96032	25	89.2857	25	89.2857	1	3.57143	Plus	Minus
16s rRNA	CM012210	LG6	3.28053	38	35.5503	1408582	1408564	19	95	113	1.23816	19	100	19	100	0	0	Plus	Minus
D-LOOP	CM012207	LG3	2.23226	36	33.7469	8611709	8611686	24	194	218	7.61246	23	92	23	92	1	4	Plus	Minus
ND2	CM012207	LG3	2.33836	38	35.5503	8612077	8612103	27	433	459	2.73556	24	88.8889	24	88.8889	0	0	Plus	Plus
TRNA-CYS	CM012207	LG3	4.04831	32	30.1402	8622328	8622346	19	21	39	29.6875	18	94.7368	18	94.7368	0	0	Plus	Plus
D-LOOP	CM012207	LG3	0.639553	38	35.5503	8642973	8642945	29	50	78	9.34256	25	86.2069	25	86.2069	0	0	Plus	Minus
COX1	CM012210	LG6	0.301931	42	39.157	8645746	8645796	51	1237	1289	3.31815	41	77.3585	41	77.3585	2	3.77358	Plus	Plus
ND2	CM012210	LG6	2.33836	38	35.5503	8645747	8645778	32	206	237	3.24215	27	84.375	27	84.375	0	0	Plus	Plus
TRNA-GLU	CM012204	LG1	4.15211	32	30.1402	8654076	8654101	26	11	35	40	23	88.4615	23	88.4615	1	3.84615	Plus	Plus
16s rRNA	CM012206	LG2	0.939889	40	37.3537	8661957	8661935	23	1121	1143	1.5295	22	95.6522	22	95.6522	0	0	Plus	Minus
ATP6	CM012204	LG1	5.8855e-06	58	53.584	8663867	8663913	47	214	260	6.96296	40	85.1064	40	85.1064	0	0	Plus	Plus
16s rRNA	CM012210	LG6	3.28053	38	35.5503	1477096	1477114	19	1113	1131	1.38383	19	100	19	100	0	0	Plus	Plus
COX2	CM012210	LG6	1.58906	38	35.5503	8667857	8667880	24	82	105	3.53461	22	91.6667	22	91.6667	0	0	Plus	Plus
16s rRNA	CM012206	LG2	0.939889	40	37.3537	8669488	8669512	25	408	432	1.82083	23	92	23	92	0	0	Plus	Plus
ND5	CM012212	LG8	4.09565	38	35.5503	8670464	8670499	36	644	678	2.10773	30	83.3333	30	83.3333	1	2.77778	Plus	Plus
ND6	CM012207	LG3	0.0953742	42	39.157	8671683	8671709	27	241	268	5.35714	26	92.8571	26	92.8571	1	3.57143	Plus	Plus
ND1	CM012213	LG9	2.19191	38	35.5503	1661520	1661538	19	163	181	2.04962	19	100	19	100	0	0	Plus	Plus
ND1	CM012211	LG7	7.6505	36	33.7469	8681219	8681249	31	14	44	3.34412	26	83.871	26	83.871	0	0	Plus	Plus
ND2	CM012208	LG4	8.16167	36	33.7469	8683750	8683775	26	405	430	2.63425	23	88.4615	23	88.4615	0	0	Plus	Plus
ND3	CM012212	LG8	0.795752	38	35.5503	2314411	2314393	19	275	293	4.80226	19	100	19	100	0	0	Plus	Minus
ND1	CM012212	LG8	7.6505	36	33.7469	8688953	8688928	26	766	791	2.589	23	88.4615	23	88.4615	0	0	Plus	Minus
12s rRNA	CM012211	LG7	6.15959	36	33.7469	8693676	8693651	26	555	580	3.19149	23	88.4615	23	88.4615	0	0	Plus	Minus
TRNA-CYS	CM012211	LG7	1.15986	34	31.9436	8707232	8707253	22	11	32	34.375	20	90.9091	20	90.9091	0	0	Plus	Plus
ND1	CM012211	LG7	7.6505	36	33.7469	8728007	8727987	21	732	752	2.04962	20	95.2381	20	95.2381	0	0	Plus	Minus
ND1	CM012211	LG7	7.6505	36	33.7469	8731825	8731805	21	732	752	2.04962	20	95.2381	20	95.2381	0	0	Plus	Minus
ATP6	CM012209	LG5	5.5123	36	33.7469	8734521	8734494	28	46	73	3.85185	24	85.7143	24	85.7143	0	0	Plus	Minus
D-LOOP	CM012208	LG4	7.79135	34	31.9436	8743125	8743103	23	6	29	7.26644	22	91.6667	22	91.6667	1	4.16667	Plus	Minus
TRNA-SER2	CM012204	LG1	4.56732	32	30.1402	8744113	8744095	19	19	37	24.6377	18	94.7368	18	94.7368	0	0	Plus	Minus
TRNA-LEU1	CM012204	LG1	4.46352	32	30.1402	8774816	8774796	21	35	55	27.9412	19	90.4762	19	90.4762	0	0	Plus	Minus
ND5	CM012208	LG4	4.09565	38	35.5503	8776167	8776197	31	498	527	1.81499	27	87.0968	27	87.0968	1	3.22581	Plus	Plus
ND5	CM012209	LG5	4.09565	38	35.5503	2689746	2689728	19	1492	1510	0.995316	19	100	19	100	0	0	Plus	Minus
ND6	CM012205	LG10	1.1619	38	35.5503	2708576	2708594	19	430	448	3.76984	19	100	19	100	0	0	Plus	Plus
COX1	CM012208	LG4	9.23614e-08	66	60.7975	8784786	8784751	36	677	712	2.2121	35	97.2222	35	97.2222	0	0	Plus	Minus
TRNA-PRO	CM012208	LG4	3.54804e-07	58	53.584	8784820	8784787	34	26	59	50	32	94.1176	32	94.1176	0	0	Plus	Minus
16s rRNA	CM012209	LG5	3.28053	38	35.5503	8788808	8788780	29	418	446	1.9665	25	86.2069	25	86.2069	0	0	Plus	Minus
TRNA-GLN	CM012212	LG8	4.46352	32	30.1402	8796484	8796455	30	28	58	41.1765	26	83.871	26	83.871	1	3.22581	Plus	Minus
ND2	CM012206	LG2	0.669951	40	37.3537	8800919	8800955	37	206	240	3.74873	31	83.7838	31	83.7838	2	5.40541	Plus	Plus
ND4	CM012204	LG1	3.13896	38	35.5503	3022890	3022872	19	137	155	1.29278	19	100	19	100	0	0	Plus	Minus
16s rRNA	CM012208	LG4	3.28053	38	35.5503	3298716	3298734	19	1087	1105	1.38383	19	100	19	100	0	0	Plus	Plus
TRNA-ALA	CM012206	LG2	3.8407	32	30.1402	8844158	8844135	24	15	38	35.4839	21	87.5	21	87.5	0	0	Plus	Minus
TRNA-SER2	CM012207	LG3	4.56732	32	30.1402	8858006	8857982	25	19	44	33.3333	23	88.4615	23	88.4615	1	3.84615	Plus	Minus
ND3	CM012213	LG9	0.795752	38	35.5503	3394834	3394852	19	275	293	5.36723	19	100	19	100	0	0	Plus	Plus
ND5	CM012208	LG4	4.09565	38	35.5503	3875221	3875203	19	300	318	0.995316	19	100	19	100	0	0	Plus	Minus
12s rRNA	CM012207	LG3	6.15959	36	33.7469	8905077	8905057	21	487	507	2.5266	20	95.2381	20	95.2381	0	0	Plus	Minus
COX2	CM012208	LG4	1.39269e-07	64	58.9941	8922017	8921966	52	325	376	7.36377	44	84.6154	44	84.6154	0	0	Plus	Minus
ND1	CM012208	LG4	7.6505	36	33.7469	8927119	8927151	33	619	650	3.55987	28	84.8485	28	84.8485	1	3.0303	Plus	Plus
TRNA-HIS	CM012206	LG2	3.94451	32	30.1402	8946126	8946106	21	5	25	30.1587	19	90.4762	19	90.4762	0	0	Plus	Minus
12s rRNA	CM012208	LG4	6.15959	36	33.7469	8962277	8962241	37	543	576	4.65426	31	83.7838	31	83.7838	3	8.10811	Plus	Minus
COX3	CM012205	LG10	1.85506	38	35.5503	4672973	4672955	19	248	266	2.15463	19	100	19	100	0	0	Plus	Minus
TRNA-ARG	CM012210	LG6	4.61504e-12	76	69.8143	8978003	8977943	61	4	64	92.1875	52	85.2459	52	85.2459	0	0	Plus	Minus
16s rRNA	CM012210	LG6	0.939889	40	37.3537	8978394	8978360	35	678	712	2.4035	29	82.8571	29	82.8571	0	0	Plus	Minus
16s rRNA	CM012208	LG4	3.28053	38	35.5503	4741430	4741412	19	1085	1103	1.23816	19	100	19	100	0	0	Plus	Minus
12s rRNA	CM012211	LG7	0.50561	40	37.3537	8984316	8984349	34	223	254	4.52128	29	85.2941	29	85.2941	2	5.88235	Plus	Plus
ND6	CM012209	LG5	0.332889	40	37.3537	8987745	8987716	30	187	216	5.55556	26	86.6667	26	86.6667	0	0	Plus	Minus
TRNA-CYS	CM012208	LG4	4.04831	32	30.1402	8995356	8995375	20	17	37	31.25	20	95.2381	20	95.2381	1	4.7619	Plus	Plus
ND5	CM012206	LG2	4.09565	38	35.5503	9042639	9042660	22	1	22	1.28806	21	95.4545	21	95.4545	0	0	Plus	Plus
ND2	CM012209	LG5	2.33836	38	35.5503	9053697	9053728	32	205	239	3.24215	29	82.8571	29	82.8571	3	8.57143	Plus	Plus
ND1	CM012209	LG5	2.19191	38	35.5503	9056736	9056715	22	424	445	2.1575	21	95.4545	21	95.4545	0	0	Plus	Minus
16s rRNA	CM012211	LG7	3.28053	38	35.5503	9073401	9073431	31	407	436	2.25783	27	87.0968	27	87.0968	1	3.22581	Plus	Plus
ND3	CM012211	LG7	9.69425	34	31.9436	9079162	9079183	22	275	296	6.21469	20	90.9091	20	90.9091	0	0	Plus	Plus
16s rRNA	CM012209	LG5	3.28053	38	35.5503	5022173	5022155	19	1083	1101	1.23816	19	100	19	100	0	0	Plus	Minus
ND3	CM012209	LG5	9.69425	34	31.9436	9082085	9082104	20	277	296	5.64972	19	95	19	95	0	0	Plus	Plus
D-LOOP	CM012207	LG3	0.00430927	46	42.7638	9091759	9091797	39	129	168	13.4948	34	85	34	85	1	2.5	Plus	Plus
COX3	CM012207	LG3	6.47481	36	33.7469	9097809	9097839	31	394	424	3.92902	26	83.871	26	83.871	0	0	Plus	Plus
ND5	CM012210	LG6	4.09565	38	35.5503	5272597	5272615	19	10	28	1.11241	19	100	19	100	0	0	Plus	Plus
16s rRNA	CM012206	LG2	0.939889	40	37.3537	9140296	9140325	30	904	933	2.185	26	86.6667	26	86.6667	0	0	Plus	Plus
D-LOOP	CM012209	LG5	2.23226	36	33.7469	9144860	9144882	23	2	24	7.95848	21	91.3043	21	91.3043	0	0	Plus	Plus
ND1	CM012208	LG4	2.19191	38	35.5503	9165780	9165807	28	626	651	3.0205	25	89.2857	25	89.2857	2	7.14286	Plus	Plus
ND4	CM012207	LG3	0.899328	40	37.3537	9178869	9178845	25	817	841	1.74905	23	92	23	92	0	0	Plus	Minus
ND3	CM012204	LG1	9.69425	34	31.9436	9209912	9209885	28	272	300	7.34463	25	86.2069	25	86.2069	1	3.44828	Plus	Minus
ND5	CM012211	LG7	4.09565	38	35.5503	9210384	9210335	50	53	103	2.8103	39	76.4706	39	76.4706	1	1.96078	Plus	Minus
ND3	CM012208	LG4	9.69425	34	31.9436	9212109	9212144	36	164	200	10.1695	30	81.0811	30	81.0811	1	2.7027	Plus	Plus
12s rRNA	CM012207	LG3	6.15959	36	33.7469	9223855	9223828	28	551	578	3.45745	24	85.7143	24	85.7143	0	0	Plus	Minus
TRNA-HIS	CM012209	LG5	1.13012	34	31.9436	9241732	9241758	27	5	31	42.8571	23	85.1852	23	85.1852	0	0	Plus	Plus
CYTB	CM012206	LG2	0.772052	40	37.3537	9244244	9244218	27	533	557	2.20653	25	92.5926	25	92.5926	2	7.40741	Plus	Minus
TRNA-ARG	CM012210	LG6	4.61504e-12	76	69.8143	9246645	9246705	61	4	64	95.3125	52	85.2459	52	85.2459	0	0	Plus	Plus
ND1	CM012207	LG3	2.19191	38	35.5503	9253064	9253085	22	161	182	2.37325	21	95.4545	21	95.4545	0	0	Plus	Plus
ND1	CM012210	LG6	7.6505	36	33.7469	9257748	9257703	46	181	226	4.74649	35	76.087	35	76.087	0	0	Plus	Minus
ND5	CM012211	LG7	0.336191	42	39.157	9282647	9282693	47	1371	1409	2.75176	36	76.5957	36	76.5957	8	17.0213	Plus	Plus
12s rRNA	CM012207	LG3	6.15959	36	33.7469	9292124	9292146	23	550	572	3.05851	21	91.3043	21	91.3043	0	0	Plus	Plus
TRNA-GLN	CM012210	LG6	4.46352	32	30.1402	9301561	9301533	29	3	31	39.7059	24	82.7586	24	82.7586	0	0	Plus	Minus
CYTB	CM012206	LG2	2.69473	38	35.5503	9319583	9319628	46	561	605	4.06002	36	78.2609	36	78.2609	1	2.17391	Plus	Plus
CYTB	CM012204	LG1	2.69473	38	35.5503	9335309	9335332	24	965	988	2.11827	22	91.6667	22	91.6667	0	0	Plus	Plus
D-LOOP	CM012211	LG7	7.79135	34	31.9436	9343462	9343438	25	9	33	7.95848	22	88	22	88	0	0	Plus	Minus
D-LOOP	CM012211	LG7	7.79135	34	31.9436	9352325	9352306	20	5	24	6.22837	19	95	19	95	0	0	Plus	Minus
D-LOOP	CM012209	LG5	2.23226	36	33.7469	9352943	9352913	31	192	222	10.0346	26	83.871	26	83.871	0	0	Plus	Minus
D-LOOP	CM012209	LG5	7.79135	34	31.9436	9353338	9353359	22	228	249	7.61246	20	90.9091	20	90.9091	0	0	Plus	Plus
ND6	CM012211	LG7	4.05541	36	33.7469	9359410	9359385	26	193	218	4.7619	23	88.4615	23	88.4615	0	0	Plus	Minus
ND1	CM012207	LG3	0.179923	42	39.157	9371043	9371090	48	134	180	5.17799	38	79.1667	38	79.1667	1	2.08333	Plus	Plus
D-LOOP	CM012209	LG5	2.23226	36	33.7469	9374023	9374053	31	2	32	10.7266	26	83.871	26	83.871	0	0	Plus	Plus
ND5	CM012211	LG7	4.09565	38	35.5503	6261066	6261048	19	507	525	0.995316	19	100	19	100	0	0	Plus	Minus
TRNA-VAL	CM012209	LG5	1.39778	34	31.9436	9391469	9391448	22	20	41	27.7778	20	90.9091	20	90.9091	0	0	Plus	Minus
TRNA-VAL	CM012209	LG5	1.39778	34	31.9436	9392160	9392139	22	20	41	27.7778	20	90.9091	20	90.9091	0	0	Plus	Minus
TRNA-SER2	CM012211	LG7	1.30856	34	31.9436	9396995	9396972	24	24	49	31.8841	23	88.4615	23	88.4615	2	7.69231	Plus	Minus
16s rRNA	CM012209	LG5	0.269283	42	39.157	9399784	9399740	45	836	878	3.13183	37	82.2222	37	82.2222	2	4.44444	Plus	Minus
D-LOOP	CM012208	LG4	0.183235	40	37.3537	9400021	9399993	29	153	179	9.34256	26	89.6552	26	89.6552	2	6.89655	Plus	Minus
TRNA-CYS	CM012208	LG4	1.01653e-07	60	55.3874	9400037	9400072	36	18	54	56.25	35	94.5946	35	94.5946	1	2.7027	Plus	Plus
ND2	CM012204	LG1	8.16167	36	33.7469	9407457	9407477	21	21	41	2.12766	20	95.2381	20	95.2381	0	0	Plus	Plus
ND3	CM012209	LG5	9.69425	34	31.9436	9410359	9410383	25	177	201	7.06215	22	88	22	88	0	0	Plus	Plus
ATP8	CM012207	LG3	1.20133	36	33.7469	9412365	9412390	26	96	121	15.4762	23	88.4615	23	88.4615	0	0	Plus	Plus
ND5	CM012210	LG6	4.09565	38	35.5503	6636724	6636742	19	852	870	1.11241	19	100	19	100	0	0	Plus	Plus
D-LOOP	CM012209	LG5	7.79135	34	31.9436	9433182	9433163	20	60	79	6.22837	19	95	19	95	0	0	Plus	Minus
ND5	CM012208	LG4	4.09565	38	35.5503	8085572	8085554	19	507	525	0.995316	19	100	19	100	0	0	Plus	Minus
ATP6	CM012206	LG2	5.5123	36	33.7469	9479319	9479341	23	226	248	3.40741	21	91.3043	21	91.3043	0	0	Plus	Plus
TRNA-CYS	CM012204	LG1	4.04831	32	30.1402	9481463	9481483	21	1	21	32.8125	19	90.4762	19	90.4762	0	0	Plus	Plus
D-LOOP	CM012209	LG5	7.79135	34	31.9436	9483421	9483395	27	1	27	8.65052	23	85.1852	23	85.1852	0	0	Plus	Minus
ND5	CM012206	LG2	5.32733e-05	56	51.7806	9486529	9486562	34	1660	1694	1.99063	33	94.2857	33	94.2857	1	2.85714	Plus	Plus
ND2	CM012211	LG7	2.33836	38	35.5503	9495923	9495883	41	553	595	3.95137	35	81.3953	35	81.3953	2	4.65116	Plus	Minus
TRNA-PHE	CM012209	LG5	1.27882	34	31.9436	9518180	9518201	22	2	23	32.3529	20	90.9091	20	90.9091	0	0	Plus	Plus
D-LOOP	CM012208	LG4	7.79135	34	31.9436	9528148	9528182	35	36	70	12.1107	28	80	28	80	0	0	Plus	Plus
D-LOOP	CM012211	LG7	7.79135	34	31.9436	9551721	9551750	30	1	30	10.3806	25	83.3333	25	83.3333	0	0	Plus	Plus
COX1	CM012212	LG8	3.67827	38	35.5503	8305491	8305473	19	1236	1254	1.10605	19	100	19	100	0	0	Plus	Minus
16s rRNA	CM012210	LG6	0.939889	40	37.3537	9584711	9584745	35	678	712	2.54916	29	82.8571	29	82.8571	0	0	Plus	Plus
TRNA-ARG	CM012210	LG6	1.08535e-13	82	75.2244	9585096	9585156	61	4	64	95.3125	53	86.8852	53	86.8852	0	0	Plus	Plus
ND4L	CM012207	LG3	8.29689	34	31.9436	9593749	9593723	27	98	124	8.16993	23	85.1852	23	85.1852	0	0	Plus	Minus
ND2	CM012208	LG4	8.16167	36	33.7469	9595881	9595903	23	504	526	2.33029	21	91.3043	21	91.3043	0	0	Plus	Plus
TRNA-CYS	CM012207	LG3	4.04831	32	30.1402	9601633	9601653	21	22	42	32.8125	19	90.4762	19	90.4762	0	0	Plus	Plus
ND3	CM012204	LG1	2.77745	36	33.7469	9604901	9604923	23	176	198	6.49718	21	91.3043	21	91.3043	0	0	Plus	Plus
CYTB	CM012206	LG2	2.69473	38	35.5503	9608188	9608216	29	1057	1085	2.55958	25	86.2069	25	86.2069	0	0	Plus	Plus
CYTB	CM012206	LG2	2.69473	38	35.5503	9609548	9609520	29	1057	1085	2.38305	25	86.2069	25	86.2069	0	0	Plus	Minus
TRNA-TRP	CM012209	LG5	4.04831	32	30.1402	9612189	9612166	24	3	26	34.375	21	87.5	21	87.5	0	0	Plus	Minus
CYTB	CM012206	LG2	2.69473	38	35.5503	8553397	8553379	19	334	352	1.50044	19	100	19	100	0	0	Plus	Minus
ATP8	CM012212	LG8	0.344187	38	35.5503	8597181	8597163	19	149	167	10.119	19	100	19	100	0	0	Plus	Minus
TRNA-ALA	CM012208	LG4	0.315264	36	33.7469	9623967	9623994	28	11	38	45.1613	24	85.7143	24	85.7143	0	0	Plus	Plus
TRNA-ALA	CM012208	LG4	0.315264	36	33.7469	9635853	9635826	28	11	38	41.9355	24	85.7143	24	85.7143	0	0	Plus	Minus
ND2	CM012204	LG1	8.16167	36	33.7469	9638220	9638245	26	886	911	2.63425	23	88.4615	23	88.4615	0	0	Plus	Plus
ND1	CM012207	LG3	2.19191	38	35.5503	9654515	9654536	22	631	652	2.37325	21	95.4545	21	95.4545	0	0	Plus	Plus
TRNA-CYS	CM012209	LG5	4.04831	32	30.1402	9669360	9669393	34	12	41	53.125	28	82.3529	28	82.3529	4	11.7647	Plus	Plus
COX3	CM012204	LG1	6.47481	36	33.7469	9672401	9672379	23	723	744	2.6616	22	95.6522	22	95.6522	1	4.34783	Plus	Minus
12s rRNA	CM012206	LG2	6.15959	36	33.7469	9672455	9672483	29	442	471	3.85638	26	86.6667	26	86.6667	1	3.33333	Plus	Plus
ND3	CM012204	LG1	9.69425	34	31.9436	9685818	9685849	32	170	201	9.03955	26	81.25	26	81.25	0	0	Plus	Plus
ND6	CM012207	LG3	1.1619	38	35.5503	9694272	9694301	30	441	471	5.95238	27	87.0968	27	87.0968	1	3.22581	Plus	Plus
D-LOOP	CM012209	LG5	2.23226	36	33.7469	9704170	9704192	23	219	241	7.95848	21	91.3043	21	91.3043	0	0	Plus	Plus
CYTB	CM012211	LG7	2.69473	38	35.5503	9720390	9720356	35	890	927	2.91262	31	81.5789	31	81.5789	3	7.89474	Plus	Minus
COX3	CM012210	LG6	1.85506	38	35.5503	8684615	8684597	19	290	308	2.15463	19	100	19	100	0	0	Plus	Minus
ND5	CM012204	LG1	4.09565	38	35.5503	11034677	11034659	19	1000	1018	0.995316	19	100	19	100	0	0	Plus	Minus
ND2	CM012206	LG2	2.33836	38	35.5503	13656414	13656396	19	968	986	1.72239	19	100	19	100	0	0	Plus	Minus
TRNA-ARG	CM012207	LG3	1.15986	34	31.9436	9784829	9784850	22	8	29	34.375	20	90.9091	20	90.9091	0	0	Plus	Plus
TRNA-CYS	CM012208	LG4	4.04831	32	30.1402	9791769	9791751	19	35	53	26.5625	18	94.7368	18	94.7368	0	0	Plus	Minus
CYTB	CM012209	LG5	2.69473	38	35.5503	9796266	9796287	22	877	898	1.94175	21	95.4545	21	95.4545	0	0	Plus	Plus
16s rRNA	CM012209	LG5	0.939889	40	37.3537	9807137	9807161	25	634	658	1.82083	23	92	23	92	0	0	Plus	Plus
ND6	CM012207	LG3	1.1619	38	35.5503	9814465	9814491	27	192	218	5.35714	24	88.8889	24	88.8889	0	0	Plus	Plus
ND3	CM012204	LG1	9.69425	34	31.9436	9820979	9820999	21	85	106	5.9322	21	95.4545	21	95.4545	1	4.54545	Plus	Plus
ND6	CM012211	LG7	1.1619	38	35.5503	9822614	9822588	27	417	443	4.96032	24	88.8889	24	88.8889	0	0	Plus	Minus
ND6	CM012211	LG7	4.05541	36	33.7469	9860784	9860806	23	195	217	4.56349	21	91.3043	21	91.3043	0	0	Plus	Plus
D-LOOP	CM012206	LG2	0.639553	38	35.5503	9902554	9902575	22	192	213	7.61246	21	95.4545	21	95.4545	0	0	Plus	Plus
ND4	CM012208	LG4	3.57839e-12	82	75.2244	9906805	9906908	104	774	877	7.90875	79	75.9615	79	75.9615	0	0	Plus	Plus
ND4	CM012204	LG1	0.257662	42	39.157	9907549	9907572	24	229	252	1.8251	23	95.8333	23	95.8333	0	0	Plus	Plus
ND1	CM012211	LG7	7.6505	36	33.7469	9920336	9920316	21	59	79	2.04962	20	95.2381	20	95.2381	0	0	Plus	Minus
16s rRNA	CM012204	LG1	0.269283	42	39.157	9923707	9923669	39	821	862	2.69483	34	80.9524	34	80.9524	3	7.14286	Plus	Minus
TRNA-CYS	CM012206	LG2	4.04831	32	30.1402	9937515	9937497	19	6	24	26.5625	18	94.7368	18	94.7368	0	0	Plus	Minus
D-LOOP	CM012204	LG1	7.79135	34	31.9436	9943781	9943803	23	198	221	7.95848	22	91.6667	22	91.6667	1	4.16667	Plus	Plus
ATP6	CM012208	LG4	5.5123	36	33.7469	9951926	9951960	35	214	246	5.18519	29	82.8571	29	82.8571	2	5.71429	Plus	Plus
TRNA-GLY	CM012209	LG5	3.94451	32	30.1402	10000660	10000642	19	6	24	26.9841	18	94.7368	18	94.7368	0	0	Plus	Minus
ND1	CM012204	LG1	7.6505	36	33.7469	10015850	10015830	21	614	634	2.04962	20	95.2381	20	95.2381	0	0	Plus	Minus
TRNA-CYS	CM012207	LG3	4.04831	32	30.1402	10029629	10029606	24	21	44	34.375	21	87.5	21	87.5	0	0	Plus	Minus
ND2	CM012206	LG2	2.33836	38	35.5503	10036979	10037005	27	954	980	2.73556	24	88.8889	24	88.8889	0	0	Plus	Plus
12s rRNA	CM012207	LG3	6.15959	36	33.7469	10044910	10044882	29	270	299	3.59043	26	86.6667	26	86.6667	1	3.33333	Plus	Minus
CYTB	CM012207	LG3	2.69473	38	35.5503	10055473	10055445	29	1057	1085	2.38305	25	86.2069	25	86.2069	0	0	Plus	Minus
ND3	CM012211	LG7	0.795752	38	35.5503	10056405	10056379	27	276	302	7.06215	24	88.8889	24	88.8889	0	0	Plus	Minus
ND1	CM012204	LG1	7.6505	36	33.7469	10064966	10064941	26	155	180	2.589	23	88.4615	23	88.4615	0	0	Plus	Minus
ND6	CM012206	LG2	1.1619	38	35.5503	15825549	15825531	19	437	455	3.37302	19	100	19	100	0	0	Plus	Minus
TRNA-HIS	CM012211	LG7	3.94451	32	30.1402	10099943	10099923	21	15	35	30.1587	19	90.4762	19	90.4762	0	0	Plus	Minus
ND5	CM012207	LG3	1.17342	40	37.3537	10101502	10101460	43	1189	1234	2.40047	37	80.4348	37	80.4348	3	6.52174	Plus	Minus
ND3	CM012206	LG2	2.77745	36	33.7469	10112085	10112113	29	273	302	8.19209	26	86.6667	26	86.6667	1	3.33333	Plus	Plus
TRNA-SER2	CM012209	LG5	4.56732	32	30.1402	10114119	10114101	19	9	27	24.6377	18	94.7368	18	94.7368	0	0	Plus	Minus
ND5	CM012206	LG2	4.09565	38	35.5503	16204743	16204761	19	1247	1265	1.11241	19	100	19	100	0	0	Plus	Plus
TRNA-SER2	CM012207	LG3	4.56732	32	30.1402	10129986	10129964	23	40	61	30.4348	21	91.3043	21	91.3043	1	4.34783	Plus	Minus
TRNA-GLN	CM012206	LG2	0.030075	40	37.3537	10173278	10173253	26	18	44	35.2941	25	92.5926	25	92.5926	1	3.7037	Plus	Minus
D-LOOP	CM012206	LG2	0.000353727	50	46.3705	10237809	10237769	41	199	242	13.4948	37	84.0909	37	84.0909	3	6.81818	Plus	Minus
16s rRNA	CM012206	LG2	3.28053	38	35.5503	10300657	10300686	30	1195	1225	2.185	27	87.0968	27	87.0968	1	3.22581	Plus	Plus
CYTB	CM012204	LG1	9.40551	36	33.7469	10338696	10338674	23	958	980	1.85349	21	91.3043	21	91.3043	0	0	Plus	Minus
ND2	CM012206	LG2	8.16167	36	33.7469	10371934	10371914	21	432	452	1.92503	20	95.2381	20	95.2381	0	0	Plus	Minus
TRNA-GLU	CM012206	LG2	4.15211	32	30.1402	10397609	10397580	30	35	65	43.0769	26	83.871	26	83.871	1	3.22581	Plus	Minus
12s rRNA	CM012204	LG1	6.15959	36	33.7469	10429415	10429435	21	540	560	2.79255	20	95.2381	20	95.2381	0	0	Plus	Plus
D-LOOP	CM012204	LG1	2.23226	36	33.7469	10437936	10437963	28	186	213	9.68858	24	85.7143	24	85.7143	0	0	Plus	Plus
16s rRNA	CM012213	LG9	0.939889	40	37.3537	21517	21536	20	96	115	1.45666	20	100	20	100	0	0	Plus	Plus
16s rRNA	CM012207	LG3	0.269283	42	39.157	10520490	10520413	78	806	878	5.53532	60	74.0741	60	74.0741	11	13.5802	Plus	Minus
TRNA-TRP	CM012207	LG3	4.04831	32	30.1402	10520759	10520777	19	12	30	29.6875	18	94.7368	18	94.7368	0	0	Plus	Plus
TRNA-TRP	CM012207	LG3	4.04831	32	30.1402	10520998	10521016	19	12	30	29.6875	18	94.7368	18	94.7368	0	0	Plus	Plus
ND3	CM012207	LG3	9.69425	34	31.9436	10533875	10533842	34	72	104	9.03955	28	82.3529	28	82.3529	1	2.94118	Plus	Minus
TRNA-CYS	CM012204	LG1	1.15986	34	31.9436	10535690	10535716	27	12	37	42.1875	24	88.8889	24	88.8889	1	3.7037	Plus	Plus
CYTB	CM012204	LG1	0.772052	40	37.3537	10547832	10547861	30	1063	1092	2.64784	26	86.6667	26	86.6667	0	0	Plus	Plus
ND3	CM012204	LG1	0.227987	40	37.3537	10558596	10558568	29	276	305	7.62712	27	90	27	90	1	3.33333	Plus	Minus
D-LOOP	CM012206	LG2	7.79135	34	31.9436	10574615	10574636	22	154	175	7.61246	20	90.9091	20	90.9091	0	0	Plus	Plus
ND5	CM012207	LG3	4.09565	38	35.5503	10575611	10575583	29	497	525	1.5808	25	86.2069	25	86.2069	0	0	Plus	Minus
TRNA-CYS	CM012206	LG2	4.04831	32	30.1402	10577746	10577728	19	13	31	26.5625	18	94.7368	18	94.7368	0	0	Plus	Minus
ND1	CM012204	LG1	2.19191	38	35.5503	10628486	10628465	22	157	178	2.1575	21	95.4545	21	95.4545	0	0	Plus	Minus
ND3	CM012207	LG3	2.77745	36	33.7469	10637538	10637558	21	66	86	5.9322	20	95.2381	20	95.2381	0	0	Plus	Plus
CYTB	CM012204	LG1	9.40551	36	33.7469	10642878	10642853	26	1069	1094	2.11827	23	88.4615	23	88.4615	0	0	Plus	Minus
12s rRNA	CM012210	LG6	0.50561	40	37.3537	1727191	1727172	20	551	570	2.39362	20	100	20	100	0	0	Plus	Minus
D-LOOP	CM012207	LG3	7.79135	34	31.9436	10724031	10724055	25	233	257	8.65052	22	88	22	88	0	0	Plus	Plus
12s rRNA	CM012204	LG1	6.15959	36	33.7469	10727166	10727193	28	213	240	3.7234	24	85.7143	24	85.7143	0	0	Plus	Plus
TRNA-CYS	CM012206	LG2	4.04831	32	30.1402	10757601	10757569	33	19	53	48.4375	28	80	28	80	2	5.71429	Plus	Minus
TRNA-THR	CM012206	LG2	3.94451	32	30.1402	10766322	10766302	21	39	59	30.1587	19	90.4762	19	90.4762	0	0	Plus	Minus
12s rRNA	CM012204	LG1	6.15959	36	33.7469	10784289	10784321	33	683	715	4.3883	27	81.8182	27	81.8182	0	0	Plus	Plus
ND3	CM012204	LG1	9.69425	34	31.9436	10819116	10819097	20	275	294	5.08475	19	95	19	95	0	0	Plus	Minus
CYTB	CM012207	LG3	9.40551	36	33.7469	10819638	10819658	21	1065	1085	1.85349	20	95.2381	20	95.2381	0	0	Plus	Plus
TRNA-CYS	CM012207	LG3	4.04831	32	30.1402	10851460	10851440	21	6	26	29.6875	19	90.4762	19	90.4762	0	0	Plus	Minus
ND4	CM012206	LG2	0.0211502	46	42.7638	10868527	10868492	36	1173	1208	2.58555	31	86.1111	31	86.1111	0	0	Plus	Minus
ND5	CM012206	LG2	0.336191	42	39.157	10868528	10868566	39	1564	1602	2.28337	32	82.0513	32	82.0513	0	0	Plus	Plus
D-LOOP	CM012204	LG1	2.23226	36	33.7469	10892256	10892234	23	192	214	7.26644	21	91.3043	21	91.3043	0	0	Plus	Minus
ND3	CM012207	LG3	9.69425	34	31.9436	10927070	10927098	29	185	212	8.19209	25	86.2069	25	86.2069	1	3.44828	Plus	Plus
ND1	CM012204	LG1	7.6505	36	33.7469	10938320	10938284	37	139	179	3.77562	33	80.4878	33	80.4878	4	9.7561	Plus	Minus
TRNA-LEU1	CM012207	LG3	4.46352	32	30.1402	10956892	10956867	26	31	55	35.2941	23	88.4615	23	88.4615	1	3.84615	Plus	Minus
CYTB	CM012204	LG1	2.69473	38	35.5503	10959651	10959680	30	1069	1099	2.64784	27	87.0968	27	87.0968	1	3.22581	Plus	Plus
ND2	CM012204	LG1	0.669951	40	37.3537	10963156	10963190	35	206	239	3.5461	30	85.7143	30	85.7143	1	2.85714	Plus	Plus
COX3	CM012206	LG2	6.47481	36	33.7469	10966683	10966710	28	732	758	3.5488	25	89.2857	25	89.2857	1	3.57143	Plus	Plus
TRNA-GLU	CM012207	LG3	1.1896	34	31.9436	10984157	10984178	22	24	45	33.8462	20	90.9091	20	90.9091	0	0	Plus	Plus
ND2	CM012206	LG2	0.669951	40	37.3537	2120270	2120289	20	891	910	2.02634	20	100	20	100	0	0	Plus	Plus
D-LOOP	CM012211	LG7	0.183235	40	37.3537	2420645	2420664	20	163	182	6.92042	20	100	20	100	0	0	Plus	Plus
D-LOOP	CM012208	LG4	0.183235	40	37.3537	2595448	2595429	20	130	149	6.22837	20	100	20	100	0	0	Plus	Minus
ND2	CM012206	LG2	8.16167	36	33.7469	11121323	11121290	34	211	245	3.24215	29	82.8571	29	82.8571	1	2.85714	Plus	Minus
ND2	CM012206	LG2	8.16167	36	33.7469	11122455	11122422	34	211	245	3.24215	29	82.8571	29	82.8571	1	2.85714	Plus	Minus
ND3	CM012204	LG1	9.69425	34	31.9436	11129051	11129089	39	274	311	11.0169	31	79.4872	31	79.4872	1	2.5641	Plus	Plus
TRNA-CYS	CM012206	LG2	4.04831	32	30.1402	11231989	11231967	23	31	52	32.8125	21	91.3043	21	91.3043	1	4.34783	Plus	Minus
ND1	CM012204	LG1	2.19191	38	35.5503	11287950	11287973	24	58	81	2.589	22	91.6667	22	91.6667	0	0	Plus	Plus
D-LOOP	CM012212	LG8	0.183235	40	37.3537	2611062	2611081	20	195	214	6.92042	20	100	20	100	0	0	Plus	Plus
ND3	CM012206	LG2	9.69425	34	31.9436	11470661	11470635	27	275	301	7.06215	23	85.1852	23	85.1852	0	0	Plus	Minus
TRNA-ARG	CM012204	LG1	4.04831	32	30.1402	11483157	11483137	21	8	28	29.6875	19	90.4762	19	90.4762	0	0	Plus	Minus
ND5	CM012206	LG2	4.09565	38	35.5503	11525056	11525028	29	1405	1433	1.5808	25	86.2069	25	86.2069	0	0	Plus	Minus
ATP6	CM012204	LG1	5.5123	36	33.7469	11534518	11534493	26	221	246	3.55556	23	88.4615	23	88.4615	0	0	Plus	Minus
TRNA-VAL	CM012206	LG2	4.87873	32	30.1402	11536671	11536708	38	26	61	52.7778	30	78.9474	30	78.9474	2	5.26316	Plus	Plus
16s rRNA	CM012206	LG2	3.28053	38	35.5503	11538032	11538074	43	838	878	3.13183	35	81.3953	35	81.3953	2	4.65116	Plus	Plus
TRNA-SER2	CM012206	LG2	4.56732	32	30.1402	11545036	11545009	28	19	45	37.6812	24	85.7143	24	85.7143	1	3.57143	Plus	Minus
16s rRNA	CM012206	LG2	3.28053	38	35.5503	11567716	11567754	39	1196	1236	2.8405	33	80.4878	33	80.4878	2	4.87805	Plus	Plus
ND2	CM012209	LG5	0.669951	40	37.3537	4288124	4288143	20	433	452	2.02634	20	100	20	100	0	0	Plus	Plus
ND5	CM012204	LG1	4.09565	38	35.5503	11612353	11612328	26	519	546	1.40515	25	89.2857	25	89.2857	2	7.14286	Plus	Minus
ND1	CM012204	LG1	2.19191	38	35.5503	11623844	11623802	43	141	180	4.42287	35	81.3953	35	81.3953	3	6.97674	Plus	Minus
16s rRNA	CM012206	LG2	3.28053	38	35.5503	11652891	11652849	43	838	878	2.98616	35	81.3953	35	81.3953	2	4.65116	Plus	Minus
16s rRNA	CM012212	LG8	0.939889	40	37.3537	6206919	6206938	20	30	49	1.45666	20	100	20	100	0	0	Plus	Plus
TRNA-SER2	CM012206	LG2	4.56732	32	30.1402	11729618	11729600	19	23	41	24.6377	18	94.7368	18	94.7368	0	0	Plus	Minus
TRNA-HIS	CM012206	LG2	3.94451	32	30.1402	11757803	11757785	19	29	47	26.9841	18	94.7368	18	94.7368	0	0	Plus	Minus
16s rRNA	CM012206	LG2	3.28053	38	35.5503	11825214	11825242	29	799	827	2.11216	25	86.2069	25	86.2069	0	0	Plus	Plus
ND6	CM012204	LG1	4.05541	36	33.7469	11851109	11851134	26	422	447	5.15873	23	88.4615	23	88.4615	0	0	Plus	Plus
ND2	CM012212	LG8	0.669951	40	37.3537	7309731	7309750	20	206	225	2.02634	20	100	20	100	0	0	Plus	Plus
12s rRNA	CM012206	LG2	6.15959	36	33.7469	11919457	11919435	23	44	66	2.79255	21	91.3043	21	91.3043	0	0	Plus	Minus
12s rRNA	CM012204	LG1	1.65139e-13	86	78.8312	11960505	11960555	51	348	398	6.78191	48	94.1176	48	94.1176	0	0	Plus	Plus
ND4L	CM012204	LG1	8.29689	34	31.9436	11977988	11977957	32	130	166	9.80392	29	78.3784	29	78.3784	5	13.5135	Plus	Minus
D-LOOP	CM012210	LG6	0.0524977	42	39.157	682797	682777	21	237	257	6.57439	21	100	21	100	0	0	Plus	Minus
COX2	CM012206	LG2	5.54638	36	33.7469	11996867	11996844	24	45	69	3.24006	23	92	23	92	1	4	Plus	Minus
ND5	CM012204	LG1	4.09565	38	35.5503	12125382	12125410	29	1531	1558	1.69789	26	89.6552	26	89.6552	1	3.44828	Plus	Plus
ND1	CM012204	LG1	7.6505	36	33.7469	12221862	12221884	23	634	656	2.48112	21	91.3043	21	91.3043	0	0	Plus	Plus
ND6	CM012206	LG2	4.05541	36	33.7469	12260520	12260495	26	431	456	4.7619	23	88.4615	23	88.4615	0	0	Plus	Minus
ND5	CM012206	LG2	4.09565	38	35.5503	12267751	12267725	27	1372	1398	1.4637	24	88.8889	24	88.8889	0	0	Plus	Minus
16s rRNA	CM012212	LG8	0.269283	42	39.157	3824764	3824744	21	1194	1214	1.38383	21	100	21	100	0	0	Plus	Minus
ND6	CM012206	LG2	4.05541	36	33.7469	12363706	12363729	24	194	218	4.7619	23	92	23	92	1	4	Plus	Plus
CYTB	CM012206	LG2	2.69473	38	35.5503	12364618	12364651	34	1056	1089	3.00088	28	82.3529	28	82.3529	0	0	Plus	Plus
ND1	CM012209	LG5	0.179923	42	39.157	7425027	7425007	21	160	180	2.04962	21	100	21	100	0	0	Plus	Minus
ND5	CM012206	LG2	4.09565	38	35.5503	12421509	12421535	27	1372	1398	1.5808	24	88.8889	24	88.8889	0	0	Plus	Plus
ND2	CM012204	LG1	2.33836	38	35.5503	12433344	12433367	24	429	452	2.43161	22	91.6667	22	91.6667	0	0	Plus	Plus
ND6	CM012206	LG2	4.05541	36	33.7469	12495629	12495609	21	198	218	3.76984	20	95.2381	20	95.2381	0	0	Plus	Minus
ND1	CM012204	LG1	0.179923	42	39.157	12535312	12535276	37	137	179	3.77562	35	81.3953	35	81.3953	6	13.9535	Plus	Minus
ND3	CM012204	LG1	9.69425	34	31.9436	12554860	12554891	32	185	215	9.03955	27	84.375	27	84.375	1	3.125	Plus	Plus
ND3	CM012206	LG2	0.0653193	42	39.157	7427525	7427545	21	63	83	5.9322	21	100	21	100	0	0	Plus	Plus
12s rRNA	CM012204	LG1	6.15959	36	33.7469	12810658	12810680	23	229	251	3.05851	21	91.3043	21	91.3043	0	0	Plus	Plus
16s rRNA	CM012204	LG1	0.939889	40	37.3537	12897952	12897928	25	409	433	1.67516	23	92	23	92	0	0	Plus	Minus
TRNA-CYS	CM012204	LG1	4.04831	32	30.1402	12951838	12951856	19	13	31	29.6875	18	94.7368	18	94.7368	0	0	Plus	Plus
TRNA-CYS	CM012206	LG2	0.0272773	40	37.3537	12973432	12973393	40	12	51	59.375	32	80	32	80	0	0	Plus	Minus
ATP8	CM012206	LG2	1.20133	36	33.7469	12977866	12977813	54	107	163	30.9524	42	73.6842	42	73.6842	3	5.26316	Plus	Minus
ND2	CM012206	LG2	8.16167	36	33.7469	13024155	13024128	28	62	89	2.63425	24	85.7143	24	85.7143	0	0	Plus	Minus
ND1	CM012206	LG2	2.19191	38	35.5503	13290554	13290524	31	710	739	3.12837	27	87.0968	27	87.0968	1	3.22581	Plus	Minus
ND2	CM012206	LG2	0.0549929	44	40.9604	6349591	6349612	22	891	912	2.22898	22	100	22	100	0	0	Plus	Plus
TRNA-GLY	CM012206	LG2	3.94451	32	30.1402	13299891	13299873	19	1	19	26.9841	18	94.7368	18	94.7368	0	0	Plus	Minus
COX3	CM012204	LG1	6.47481	36	33.7469	13345603	13345556	48	721	765	5.83016	38	76	38	76	7	14	Plus	Minus
COX1	CM012205	LG10	0.000166993	54	49.9773	3606645	3606619	27	1	27	1.62655	27	100	27	100	0	0	Plus	Minus
COX3	CM012211	LG7	6.91318e-06	58	53.584	5438866	5438838	29	499	527	3.42205	29	100	29	100	0	0	Plus	Minus
TRNA-GLN	CM012206	LG2	4.46352	32	30.1402	13497435	13497401	35	14	49	48.5294	29	80.5556	29	80.5556	1	2.77778	Plus	Minus
ND6	CM012206	LG2	4.05541	36	33.7469	13514011	13514033	23	196	218	4.56349	21	91.3043	21	91.3043	0	0	Plus	Plus
TRNA-GLU	CM012206	LG2	1.1896	34	31.9436	13525066	13525085	20	30	49	30.7692	19	95	19	95	0	0	Plus	Plus
TRNA-TYR	CM012206	LG2	4.04831	32	30.1402	13534576	13534549	28	25	51	40.625	24	85.7143	24	85.7143	1	3.57143	Plus	Minus
ND6	CM012204	LG1	4.05541	36	33.7469	13584510	13584490	21	243	263	3.76984	20	95.2381	20	95.2381	0	0	Plus	Minus
D-LOOP	CM012206	LG2	7.79135	34	31.9436	13652541	13652572	32	182	213	11.0727	26	81.25	26	81.25	0	0	Plus	Plus
COX3	CM012211	LG7	6.91318e-06	58	53.584	5443205	5443177	29	499	527	3.42205	29	100	29	100	0	0	Plus	Minus
ND2	CM012206	LG2	2.33836	38	35.5503	13669676	13669653	24	406	429	2.22898	22	91.6667	22	91.6667	0	0	Plus	Minus
TRNA-LYS	CM012209	LG5	1.17292e-07	60	55.3874	1516343	1516372	30	1	30	42.8571	30	100	30	100	0	0	Plus	Plus
16s rRNA	CM012204	LG1	3.28053	38	35.5503	13712138	13712096	43	838	878	2.98616	35	81.3953	35	81.3953	2	4.65116	Plus	Minus
TRNA-SER2	CM012204	LG1	0.0307744	40	37.3537	13840038	13840014	25	24	48	33.3333	23	92	23	92	0	0	Plus	Minus
ND6	CM012204	LG1	4.05541	36	33.7469	13845275	13845295	21	195	215	4.16667	20	95.2381	20	95.2381	0	0	Plus	Plus
ND2	CM012204	LG1	8.16167	36	33.7469	13889791	13889816	26	195	220	2.63425	23	88.4615	23	88.4615	0	0	Plus	Plus
TRNA-ALA	CM012206	LG2	1.10038	34	31.9436	13912623	13912604	20	19	38	29.0323	19	95	19	95	0	0	Plus	Minus
TRNA-ALA	CM012206	LG2	1.10038	34	31.9436	13916207	13916188	20	19	38	29.0323	19	95	19	95	0	0	Plus	Minus
ND5	CM012204	LG1	4.09565	38	35.5503	13927004	13927027	24	1602	1625	1.40515	22	91.6667	22	91.6667	0	0	Plus	Plus
ND6	CM012206	LG2	1.1619	38	35.5503	13928525	13928495	31	423	452	5.75397	27	87.0968	27	87.0968	1	3.22581	Plus	Minus
TRNA-GLU	CM012206	LG2	0.0976483	38	35.5503	14047094	14047067	28	22	50	40	26	89.6552	26	89.6552	1	3.44828	Plus	Minus
ND6	CM012206	LG2	1.1619	38	35.5503	14066059	14066031	29	195	223	5.35714	25	86.2069	25	86.2069	0	0	Plus	Minus
ND4	CM012206	LG2	0.899328	40	37.3537	14091136	14091099	38	987	1020	2.73764	31	81.5789	31	81.5789	4	10.5263	Plus	Minus
ND3	CM012206	LG2	9.69425	34	31.9436	14098766	14098789	24	278	300	6.77966	22	91.6667	22	91.6667	1	4.16667	Plus	Plus
ND6	CM012206	LG2	4.05541	36	33.7469	14151931	14151958	28	192	219	5.55556	24	85.7143	24	85.7143	0	0	Plus	Plus
ND3	CM012206	LG2	9.69425	34	31.9436	14301107	14301134	28	282	310	7.9096	25	86.2069	25	86.2069	1	3.44828	Plus	Plus
TRNA-TRP	CM012206	LG2	1.01653e-07	60	55.3874	8099392	8099363	30	1	30	43.75	30	100	30	100	0	0	Plus	Minus
ND5	CM012206	LG2	1.17342	40	37.3537	14820899	14820858	42	1371	1413	2.34192	36	80	36	80	5	11.1111	Plus	Minus
16s rRNA	CM012206	LG2	0.939889	40	37.3537	14865525	14865499	27	906	931	1.82083	25	92.5926	25	92.5926	1	3.7037	Plus	Minus
TRNA-GLN	CM012206	LG2	4.46352	32	30.1402	14884068	14884088	21	21	41	30.8824	19	90.4762	19	90.4762	0	0	Plus	Plus
ND3	CM012206	LG2	9.69425	34	31.9436	14936421	14936396	26	162	188	6.77966	24	88.8889	24	88.8889	1	3.7037	Plus	Minus
12s rRNA	CM012206	LG2	6.15959	36	33.7469	14946333	14946355	23	229	251	3.05851	21	91.3043	21	91.3043	0	0	Plus	Plus
COX2	CM012209	LG5	4.86098e-07	62	57.1907	1516312	1516342	31	649	679	4.56554	31	100	31	100	0	0	Plus	Plus
TRNA-GLU	CM012206	LG2	4.15211	32	30.1402	15070225	15070250	26	28	53	40	22	84.6154	22	84.6154	0	0	Plus	Plus
ND2	CM012206	LG2	2.33836	38	35.5503	15097353	15097330	24	871	894	2.22898	22	91.6667	22	91.6667	0	0	Plus	Minus
12s rRNA	CM012206	LG2	6.15959	36	33.7469	15118896	15118866	31	551	584	3.85638	28	82.3529	28	82.3529	3	8.82353	Plus	Minus
TRNA-GLN	CM012206	LG2	4.46352	32	30.1402	15135450	15135420	31	2	32	42.6471	25	80.6452	25	80.6452	0	0	Plus	Minus
ND2	CM012206	LG2	0.669951	40	37.3537	15149080	15149111	32	216	245	3.24215	28	87.5	28	87.5	2	6.25	Plus	Plus
TRNA-CYS	CM012206	LG2	4.04831	32	30.1402	15209514	15209534	21	15	35	32.8125	19	90.4762	19	90.4762	0	0	Plus	Plus
ND3	CM012206	LG2	9.69425	34	31.9436	15238487	15238463	25	272	296	6.49718	22	88	22	88	0	0	Plus	Minus
ND1	CM012206	LG2	7.6505	36	33.7469	15251217	15251241	25	158	181	2.69687	23	92	23	92	1	4	Plus	Plus
TRNA-SER2	CM012206	LG2	4.56732	32	30.1402	15349748	15349728	21	24	44	27.5362	19	90.4762	19	90.4762	0	0	Plus	Minus
ND3	CM012206	LG2	9.69425	34	31.9436	15399073	15399092	20	296	315	5.64972	19	95	19	95	0	0	Plus	Plus
TRNA-CYS	CM012206	LG2	4.04831	32	30.1402	15456813	15456841	29	14	42	45.3125	24	82.7586	24	82.7586	0	0	Plus	Plus
TRNA-CYS	CM012206	LG2	4.04831	32	30.1402	15585127	15585109	19	33	51	26.5625	18	94.7368	18	94.7368	0	0	Plus	Minus
16s rRNA	CM012205	LG10	2.87514e-07	64	58.9941	4212261	4212292	32	1258	1289	2.33066	32	100	32	100	0	0	Plus	Plus
TRNA-CYS	CM012206	LG2	4.04831	32	30.1402	15783870	15783890	21	14	34	32.8125	19	90.4762	19	90.4762	0	0	Plus	Plus
COX2	CM012206	LG2	3.2753e-09	70	64.4042	9115666	9115632	35	645	679	4.86009	35	100	35	100	0	0	Plus	Minus
ND5	CM012206	LG2	1.17342	40	37.3537	15863765	15863811	47	245	290	2.75176	37	78.7234	37	78.7234	1	2.12766	Plus	Plus
ND5	CM012213	LG9	2.4186e-09	72	66.2076	5337892	5337927	36	1120	1155	2.10773	36	100	36	100	0	0	Plus	Plus
16s rRNA	CM012206	LG2	3.28053	38	35.5503	15972714	15972740	27	834	860	1.9665	24	88.8889	24	88.8889	0	0	Plus	Plus
ND3	CM012206	LG2	9.69425	34	31.9436	15977400	15977429	30	76	105	8.47458	25	83.3333	25	83.3333	0	0	Plus	Plus
ND1	CM012206	LG2	7.6505	36	33.7469	16108337	16108308	30	836	864	3.0205	26	86.6667	26	86.6667	1	3.33333	Plus	Minus
ND5	CM012205	LG10	3.83255e-13	86	78.8312	7285275	7285233	43	485	527	2.40047	43	100	43	100	0	0	Plus	Minus
16s rRNA	CM012205	LG10	7.21948e-15	92	84.2413	3714978	3715023	46	665	710	3.35033	46	100	46	100	0	0	Plus	Plus
ND4L	CM012206	LG2	2.3771	36	33.7469	16214903	16214869	35	110	143	10.7843	29	82.8571	29	82.8571	1	2.85714	Plus	Minus
ND2	CM012206	LG2	8.16167	36	33.7469	16317974	16317952	23	203	225	2.12766	21	91.3043	21	91.3043	0	0	Plus	Minus

## Sheet: mtDNA fragm. in pseudogenes
GENE	Hit	Description	E-value	Score	Bit score	HSP start	HSP end	HSP length	Query start	Query end	Overlap	Identity	%Identity	Positive	%Positive	Gaps	%Gaps	Query frame/strand	HSP frame/strand
tRNA-Ser2	NC_046175.1:LOC116915305	GeneID:116915305 (LOC116915305) on NC_046175.1 [Daphnia magna]	4.18872	26	24.7301	944	932	13	50	62	15.942	13	100	13	100	0	0	Plus	Minus
tRNA-Phe	NC_046175.1:LOC116915793	GeneID:116915793 (LOC116915793) on NC_046175.1 [Daphnia magna]	4.10324	26	24.7301	245	257	13	52	64	19.1176	13	100	13	100	0	0	Plus	Plus
tRNA-Gly	NC_046175.1:LOC116915843	GeneID:116915843 (LOC116915843) on NC_046175.1 [Daphnia magna]	3.67582	26	24.7301	655	667	13	4	16	20.6349	13	100	13	100	0	0	Plus	Plus
tRNA-Leu2	NC_046175.1:LOC116916320	GeneID:116916320 (LOC116916320) on NC_046175.1 [Daphnia magna]	4.01775	26	24.7301	5464	5452	13	41	53	16.4179	13	100	13	100	0	0	Plus	Minus
tRNA-Ser2	NC_046175.1:LOC116917758	GeneID:116917758 (LOC116917758) on NC_046175.1 [Daphnia magna]	4.18872	26	24.7301	933	921	13	21	33	15.942	13	100	13	100	0	0	Plus	Minus
tRNA-Ser2	NC_046175.1:LOC116917759	GeneID:116917759 (LOC116917759) on NC_046175.1 [Daphnia magna]	4.18872	26	24.7301	264	252	13	21	33	15.942	13	100	13	100	0	0	Plus	Minus
tRNA-Trp	NC_046175.1:LOC116917771	GeneID:116917771 (LOC116917771) on NC_046175.1 [Daphnia magna]	3.7613	26	24.7301	9318	9330	13	17	29	20.3125	13	100	13	100	0	0	Plus	Plus
tRNA-Cys	NC_046176.1:LOC116918867	GeneID:116918867 (LOC116918867) on NC_046176.1 [Daphnia magna]	3.7613	26	24.7301	1592	1580	13	19	31	17.1875	13	100	13	100	0	0	Plus	Minus
tRNA-Thr	NC_046176.1:LOC116919323	GeneID:116919323 (LOC116919323) on NC_046176.1 [Daphnia magna]	3.67582	26	24.7301	1157	1169	13	17	29	20.6349	13	100	13	100	0	0	Plus	Plus
tRNA-Thr	NC_046176.1:LOC116919582	GeneID:116919582 (LOC116919582) on NC_046176.1 [Daphnia magna]	3.67582	26	24.7301	1772	1784	13	13	25	20.6349	13	100	13	100	0	0	Plus	Plus
tRNA-Leu1	NC_046177.1:LOC116920608	GeneID:116920608 (LOC116920608) on NC_046177.1 [Daphnia magna]	4.10324	26	24.7301	236	224	13	35	47	16.1765	13	100	13	100	0	0	Plus	Minus
tRNA-Val	NC_046174.1:LOC116922780	GeneID:116922780 (LOC116922780) on NC_046174.1 [Daphnia magna]	4.44517	26	24.7301	1197	1209	13	50	62	18.0556	13	100	13	100	0	0	Plus	Plus
tRNA-Arg	NC_046174.1:LOC116923108	GeneID:116923108 (LOC116923108) on NC_046174.1 [Daphnia magna]	3.7613	26	24.7301	3993	3981	13	16	28	17.1875	13	100	13	100	0	0	Plus	Minus
tRNA-Met	NC_046178.1:LOC116923280	GeneID:116923280 (LOC116923280) on NC_046178.1 [Daphnia magna]	3.84678	26	24.7301	2168	2180	13	40	52	20	13	100	13	100	0	0	Plus	Plus
tRNA-Gln	NC_046178.1:LOC116923290	GeneID:116923290 (LOC116923290) on NC_046178.1 [Daphnia magna]	4.10324	26	24.7301	5641	5653	13	37	49	19.1176	13	100	13	100	0	0	Plus	Plus
tRNA-Gln	NC_046178.1:LOC116923921	GeneID:116923921 (LOC116923921) on NC_046178.1 [Daphnia magna]	4.10324	26	24.7301	538	550	13	54	66	19.1176	13	100	13	100	0	0	Plus	Plus
tRNA-Ile	NC_046178.1:LOC116923942	GeneID:116923942 (LOC116923942) on NC_046178.1 [Daphnia magna]	3.7613	26	24.7301	2556	2568	13	18	30	20.3125	13	100	13	100	0	0	Plus	Plus
tRNA-Gly	NC_046178.1:LOC116923957	GeneID:116923957 (LOC116923957) on NC_046178.1 [Daphnia magna]	3.67582	26	24.7301	59	71	13	1	13	20.6349	13	100	13	100	0	0	Plus	Plus
tRNA-Pro	NC_046179.1:LOC116924408	GeneID:116924408 (LOC116924408) on NC_046179.1 [Daphnia magna]	3.7613	26	24.7301	341	329	13	2	14	17.1875	13	100	13	100	0	0	Plus	Minus
tRNA-Gln	NC_046179.1:LOC116924582	GeneID:116924582 (LOC116924582) on NC_046179.1 [Daphnia magna]	4.10324	26	24.7301	2965	2977	13	30	42	19.1176	13	100	13	100	0	0	Plus	Plus
tRNA-His	NC_046179.1:LOC116925344	GeneID:116925344 (LOC116925344) on NC_046179.1 [Daphnia magna]	3.67582	26	24.7301	2544	2556	13	13	25	20.6349	13	100	13	100	0	0	Plus	Plus
tRNA-Trp	NC_046180.1:LOC116926626	GeneID:116926626 (LOC116926626) on NC_046180.1 [Daphnia magna]	3.7613	26	24.7301	171	159	13	38	50	17.1875	13	100	13	100	0	0	Plus	Minus
tRNA-Trp	NC_046180.1:LOC116926748	GeneID:116926748 (LOC116926748) on NC_046180.1 [Daphnia magna]	3.7613	26	24.7301	1371	1359	13	38	50	17.1875	13	100	13	100	0	0	Plus	Minus
tRNA-Leu2	NC_046180.1:LOC116926864	GeneID:116926864 (LOC116926864) on NC_046180.1 [Daphnia magna]	4.01775	26	24.7301	325	313	13	35	47	16.4179	13	100	13	100	0	0	Plus	Minus
tRNA-Cys	NC_046180.1:LOC116927582	GeneID:116927582 (LOC116927582) on NC_046180.1 [Daphnia magna]	3.7613	26	24.7301	173	185	13	20	32	20.3125	13	100	13	100	0	0	Plus	Plus
tRNA-Trp	NC_046174.1:LOC116928721	GeneID:116928721 (LOC116928721) on NC_046174.1 [Daphnia magna]	3.7613	26	24.7301	492	504	13	34	46	20.3125	13	100	13	100	0	0	Plus	Plus
tRNA-Phe	NC_046181.1:LOC116928722	GeneID:116928722 (LOC116928722) on NC_046181.1 [Daphnia magna]	4.10324	26	24.7301	3244	3232	13	45	57	16.1765	13	100	13	100	0	0	Plus	Minus
tRNA-Leu2	NC_046181.1:LOC116928864	GeneID:116928864 (LOC116928864) on NC_046181.1 [Daphnia magna]	4.01775	26	24.7301	754	742	13	20	32	16.4179	13	100	13	100	0	0	Plus	Minus
tRNA-His	NC_046181.1:LOC116929214	GeneID:116929214 (LOC116929214) on NC_046181.1 [Daphnia magna]	3.67582	26	24.7301	6157	6169	13	13	25	20.6349	13	100	13	100	0	0	Plus	Plus
tRNA-Leu2	NC_046181.1:LOC116929563	GeneID:116929563 (LOC116929563) on NC_046181.1 [Daphnia magna]	4.01775	26	24.7301	1553	1541	13	46	58	16.4179	13	100	13	100	0	0	Plus	Minus
tRNA-Leu1	NC_046181.1:LOC116929564	GeneID:116929564 (LOC116929564) on NC_046181.1 [Daphnia magna]	4.10324	26	24.7301	4028	4040	13	2	14	19.1176	13	100	13	100	0	0	Plus	Plus
tRNA-Glu	NC_046182.1:LOC116930513	GeneID:116930513 (LOC116930513) on NC_046182.1 [Daphnia magna]	3.84678	26	24.7301	781	793	13	29	41	20	13	100	13	100	0	0	Plus	Plus
tRNA-Val	NC_046182.1:LOC116931227	GeneID:116931227 (LOC116931227) on NC_046182.1 [Daphnia magna]	4.44517	26	24.7301	521	533	13	50	62	18.0556	13	100	13	100	0	0	Plus	Plus
tRNA-His	NC_046183.1:LOC116931632	GeneID:116931632 (LOC116931632) on NC_046183.1 [Daphnia magna]	3.67582	26	24.7301	3697	3709	13	14	26	20.6349	13	100	13	100	0	0	Plus	Plus
tRNA-His	NC_046183.1:LOC116931633	GeneID:116931633 (LOC116931633) on NC_046183.1 [Daphnia magna]	3.67582	26	24.7301	3349	3361	13	14	26	20.6349	13	100	13	100	0	0	Plus	Plus
tRNA-Gln	NC_046174.1:LOC116931812	GeneID:116931812 (LOC116931812) on NC_046174.1 [Daphnia magna]	4.10324	26	24.7301	160	148	13	31	43	16.1765	13	100	13	100	0	0	Plus	Minus
tRNA-Ala	NC_046183.1:LOC116932496	GeneID:116932496 (LOC116932496) on NC_046183.1 [Daphnia magna]	3.59033	26	24.7301	9014	9026	13	15	27	20.9677	13	100	13	100	0	0	Plus	Plus
tRNA-Met	NC_046183.1:LOC116932498	GeneID:116932498 (LOC116932498) on NC_046183.1 [Daphnia magna]	3.84678	26	24.7301	1530	1518	13	37	49	16.9231	13	100	13	100	0	0	Plus	Minus
tRNA-Arg	NC_046183.1:LOC116932515	GeneID:116932515 (LOC116932515) on NC_046183.1 [Daphnia magna]	3.7613	26	24.7301	2380	2368	13	51	63	17.1875	13	100	13	100	0	0	Plus	Minus
tRNA-Asp	NW_022654227.1:LOC116933649	GeneID:116933649 (LOC116933649) on NW_022654227.1 [Daphnia magna]	3.67582	26	24.7301	2359	2347	13	51	63	17.4603	13	100	13	100	0	0	Plus	Minus
tRNA-Leu2	NW_022654393.1:LOC116933767	GeneID:116933767 (LOC116933767) on NW_022654393.1 [Daphnia magna]	4.01775	26	24.7301	68	80	13	51	63	19.403	13	100	13	100	0	0	Plus	Plus
tRNA-Glu	NW_022654411.1:LOC116933780	GeneID:116933780 (LOC116933780) on NW_022654411.1 [Daphnia magna]	3.84678	26	24.7301	573	585	13	8	20	20	13	100	13	100	0	0	Plus	Plus
tRNA-Arg	NW_022654452.1:LOC116933841	GeneID:116933841 (LOC116933841) on NW_022654452.1 [Daphnia magna]	3.7613	26	24.7301	4097	4085	13	51	63	17.1875	13	100	13	100	0	0	Plus	Minus
tRNA-Cys	NW_022655044.1:LOC116934232	GeneID:116934232 (LOC116934232) on NW_022655044.1 [Daphnia magna]	3.7613	26	24.7301	7493	7505	13	34	46	20.3125	13	100	13	100	0	0	Plus	Plus
tRNA-Cys	NW_022655494.1:LOC116934511	GeneID:116934511 (LOC116934511) on NW_022655494.1 [Daphnia magna]	3.7613	26	24.7301	1008	996	13	52	64	17.1875	13	100	13	100	0	0	Plus	Minus
tRNA-Cys	NW_022655826.1:LOC116934770	GeneID:116934770 (LOC116934770) on NW_022655826.1 [Daphnia magna]	3.7613	26	24.7301	226	238	13	39	51	20.3125	13	100	13	100	0	0	Plus	Plus
tRNA-Gly	NW_022656130.1:LOC116934954	GeneID:116934954 (LOC116934954) on NW_022656130.1 [Daphnia magna]	3.67582	26	24.7301	6629	6641	13	2	14	20.6349	13	100	13	100	0	0	Plus	Plus
tRNA-Ser2	NW_022656821.1:LOC116935548	GeneID:116935548 (LOC116935548) on NW_022656821.1 [Daphnia magna]	4.18872	26	24.7301	245	233	13	53	65	15.942	13	100	13	100	0	0	Plus	Minus
tRNA-Ala	NW_022656824.1:LOC116935571	GeneID:116935571 (LOC116935571) on NW_022656824.1 [Daphnia magna]	3.59033	26	24.7301	1848	1836	13	29	41	17.7419	13	100	13	100	0	0	Plus	Minus
tRNA-Ala	NW_022656824.1:LOC116935571	GeneID:116935571 (LOC116935571) on NW_022656824.1 [Daphnia magna]	3.59033	26	24.7301	3712	3700	13	29	41	17.7419	13	100	13	100	0	0	Plus	Minus
tRNA-Gly	NW_022656824.1:LOC116935577	GeneID:116935577 (LOC116935577) on NW_022656824.1 [Daphnia magna]	3.67582	26	24.7301	8697	8709	13	11	23	20.6349	13	100	13	100	0	0	Plus	Plus
tRNA-Glu	NW_022656828.1:LOC116935618	GeneID:116935618 (LOC116935618) on NW_022656828.1 [Daphnia magna]	3.84678	26	24.7301	121	133	13	32	44	20	13	100	13	100	0	0	Plus	Plus
tRNA-Thr	NW_022656846.1:LOC116935716	GeneID:116935716 (LOC116935716) on NW_022656846.1 [Daphnia magna]	3.67582	26	24.7301	400	412	13	17	29	20.6349	13	100	13	100	0	0	Plus	Plus
tRNA-Glu	NW_022656858.1:LOC116935759	GeneID:116935759 (LOC116935759) on NW_022656858.1 [Daphnia magna]	3.84678	26	24.7301	872	860	13	40	52	16.9231	13	100	13	100	0	0	Plus	Minus
tRNA-Lys	NC_046174.1:LOC116936665	GeneID:116936665 (LOC116936665) on NC_046174.1 [Daphnia magna]	4.2742	26	24.7301	1045	1033	13	40	52	15.7143	13	100	13	100	0	0	Plus	Minus
tRNA-Lys	NC_046174.1:LOC116936665	GeneID:116936665 (LOC116936665) on NC_046174.1 [Daphnia magna]	4.2742	26	24.7301	5244	5256	13	40	52	18.5714	13	100	13	100	0	0	Plus	Plus
tRNA-Gln	NC_046175.1:LOC116936766	GeneID:116936766 (LOC116936766) on NC_046175.1 [Daphnia magna]	4.10324	26	24.7301	5015	5003	13	23	35	16.1765	13	100	13	100	0	0	Plus	Minus
tRNA-Asp	NC_046175.1:LOC116936787	GeneID:116936787 (LOC116936787) on NC_046175.1 [Daphnia magna]	3.67582	26	24.7301	2919	2931	13	1	13	20.6349	13	100	13	100	0	0	Plus	Plus
tRNA-Gly	NC_046175.1:LOC116936789	GeneID:116936789 (LOC116936789) on NC_046175.1 [Daphnia magna]	3.67582	26	24.7301	480	492	13	4	16	20.6349	13	100	13	100	0	0	Plus	Plus
ND3	NC_046175.1:LOC116917827	GeneID:116917827 (LOC116917827) on NC_046175.1 [Daphnia magna]	8.09626	28	26.5335	1680	1667	14	275	288	3.38983	14	100	14	100	0	0	Plus	Minus
tRNA-Arg	NC_046176.1:LOC116918629	GeneID:116918629 (LOC116918629) on NC_046176.1 [Daphnia magna]	1.07763	28	26.5335	904	891	14	44	57	18.75	14	100	14	100	0	0	Plus	Minus
tRNA-Ser2	NC_046176.1:LOC116919336	GeneID:116919336 (LOC116919336) on NC_046176.1 [Daphnia magna]	1.20009	28	26.5335	3638	3651	14	26	39	20.2899	14	100	14	100	0	0	Plus	Plus
tRNA-Asn	NC_046176.1:LOC116919667	GeneID:116919667 (LOC116919667) on NC_046176.1 [Daphnia magna]	1.15111	28	26.5335	2532	2545	14	5	18	20.8955	14	100	14	100	0	0	Plus	Plus
ND4L	NC_046177.1:LOC116920512	GeneID:116920512 (LOC116920512) on NC_046177.1 [Daphnia magna]	6.94963	28	26.5335	1449	1462	14	92	105	4.57516	14	100	14	100	0	0	Plus	Plus
ND4L	NC_046177.1:LOC116920615	GeneID:116920615 (LOC116920615) on NC_046177.1 [Daphnia magna]	6.94963	28	26.5335	641	654	14	235	248	4.57516	14	100	14	100	0	0	Plus	Plus
ND3	NC_046177.1:LOC116920976	GeneID:116920976 (LOC116920976) on NC_046177.1 [Daphnia magna]	8.09626	28	26.5335	169	182	14	180	193	3.9548	14	100	14	100	0	0	Plus	Plus
tRNA-Glu	NC_046177.1:LOC116920976	GeneID:116920976 (LOC116920976) on NC_046177.1 [Daphnia magna]	1.10212	28	26.5335	402	389	14	32	45	18.4615	14	100	14	100	0	0	Plus	Minus
tRNA-Arg	NC_046174.1:LOC116922736	GeneID:116922736 (LOC116922736) on NC_046174.1 [Daphnia magna]	1.07763	28	26.5335	1847	1834	14	51	64	18.75	14	100	14	100	0	0	Plus	Minus
D-loop	NC_046178.1:LOC116923268	GeneID:116923268 (LOC116923268) on NC_046178.1 [Daphnia magna]	6.53363	28	26.5335	63	76	14	9	22	4.84429	14	100	14	100	0	0	Plus	Plus
ND4L	NC_046178.1:LOC116923324	GeneID:116923324 (LOC116923324) on NC_046178.1 [Daphnia magna]	6.94963	28	26.5335	1198	1211	14	92	105	4.57516	14	100	14	100	0	0	Plus	Plus
tRNA-Ser2	NC_046178.1:LOC116923388	GeneID:116923388 (LOC116923388) on NC_046178.1 [Daphnia magna]	1.20009	28	26.5335	10963	10976	14	23	36	20.2899	14	100	14	100	0	0	Plus	Plus
ND3	NC_046178.1:LOC116923894	GeneID:116923894 (LOC116923894) on NC_046178.1 [Daphnia magna]	8.09626	28	26.5335	1305	1292	14	171	184	3.38983	14	100	14	100	0	0	Plus	Minus
ND3	NC_046178.1:LOC116923920	GeneID:116923920 (LOC116923920) on NC_046178.1 [Daphnia magna]	8.09626	28	26.5335	122	135	14	75	88	3.9548	14	100	14	100	0	0	Plus	Plus
ND3	NC_046179.1:LOC116924460	GeneID:116924460 (LOC116924460) on NC_046179.1 [Daphnia magna]	8.09626	28	26.5335	1138	1125	14	69	82	3.38983	14	100	14	100	0	0	Plus	Minus
D-loop	NC_046179.1:LOC116925330	GeneID:116925330 (LOC116925330) on NC_046179.1 [Daphnia magna]	6.53363	28	26.5335	2666	2653	14	134	147	4.15225	14	100	14	100	0	0	Plus	Minus
tRNA-Ser2	NC_046174.1:LOC116926046	GeneID:116926046 (LOC116926046) on NC_046174.1 [Daphnia magna]	1.20009	28	26.5335	97	110	14	22	35	20.2899	14	100	14	100	0	0	Plus	Plus
tRNA-Gly	NC_046180.1:LOC116926865	GeneID:116926865 (LOC116926865) on NC_046180.1 [Daphnia magna]	1.05314	28	26.5335	10686	10699	14	4	17	22.2222	14	100	14	100	0	0	Plus	Plus
ND4L	NC_046174.1:LOC116927869	GeneID:116927869 (LOC116927869) on NC_046174.1 [Daphnia magna]	6.94963	28	26.5335	1174	1187	14	7	20	4.57516	14	100	14	100	0	0	Plus	Plus
ND3	NC_046181.1:LOC116928697	GeneID:116928697 (LOC116928697) on NC_046181.1 [Daphnia magna]	8.09626	28	26.5335	442	455	14	284	297	3.9548	14	100	14	100	0	0	Plus	Plus
ND3	NC_046181.1:LOC116929558	GeneID:116929558 (LOC116929558) on NC_046181.1 [Daphnia magna]	8.09626	28	26.5335	47	34	14	275	288	3.38983	14	100	14	100	0	0	Plus	Minus
tRNA-Trp	NC_046181.1:LOC116929705	GeneID:116929705 (LOC116929705) on NC_046181.1 [Daphnia magna]	1.07763	28	26.5335	1067	1054	14	5	18	18.75	14	100	14	100	0	0	Plus	Minus
ATP8	NC_046182.1:LOC116930499	GeneID:116930499 (LOC116930499) on NC_046182.1 [Daphnia magna]	3.5727	28	26.5335	1731	1718	14	2	15	7.14286	14	100	14	100	0	0	Plus	Minus
D-loop	NC_046182.1:LOC116930750	GeneID:116930750 (LOC116930750) on NC_046182.1 [Daphnia magna]	6.53363	28	26.5335	580	593	14	134	147	4.84429	14	100	14	100	0	0	Plus	Plus
ND4L	NC_046182.1:LOC116930760	GeneID:116930760 (LOC116930760) on NC_046182.1 [Daphnia magna]	6.94963	28	26.5335	2723	2736	14	7	20	4.57516	14	100	14	100	0	0	Plus	Plus
ND3	NC_046182.1:LOC116931303	GeneID:116931303 (LOC116931303) on NC_046182.1 [Daphnia magna]	8.09626	28	26.5335	371	384	14	17	30	3.9548	14	100	14	100	0	0	Plus	Plus
tRNA-Cys	NC_046182.1:LOC116931311	GeneID:116931311 (LOC116931311) on NC_046182.1 [Daphnia magna]	1.07763	28	26.5335	4807	4794	14	32	45	18.75	14	100	14	100	0	0	Plus	Minus
tRNA-Asn	NC_046182.1:LOC116931312	GeneID:116931312 (LOC116931312) on NC_046182.1 [Daphnia magna]	1.15111	28	26.5335	3034	3021	14	29	42	17.9104	14	100	14	100	0	0	Plus	Minus
tRNA-Gln	NC_046183.1:LOC116932226	GeneID:116932226 (LOC116932226) on NC_046183.1 [Daphnia magna]	1.1756	28	26.5335	3523	3536	14	35	48	20.5882	14	100	14	100	0	0	Plus	Plus
D-loop	NC_046183.1:LOC116932438	GeneID:116932438 (LOC116932438) on NC_046183.1 [Daphnia magna]	6.53363	28	26.5335	1619	1632	14	135	148	4.84429	14	100	14	100	0	0	Plus	Plus
tRNA-Phe	NW_022653388.1:LOC116933148	GeneID:116933148 (LOC116933148) on NW_022653388.1 [Daphnia magna]	1.1756	28	26.5335	213	226	14	27	40	20.5882	14	100	14	100	0	0	Plus	Plus
tRNA-Val	NW_022654227.1:LOC116933649	GeneID:116933649 (LOC116933649) on NW_022654227.1 [Daphnia magna]	1.27356	28	26.5335	1534	1521	14	23	36	16.6667	14	100	14	100	0	0	Plus	Minus
ND3	NW_022654452.1:LOC116933841	GeneID:116933841 (LOC116933841) on NW_022654452.1 [Daphnia magna]	8.09626	28	26.5335	1997	2010	14	61	74	3.9548	14	100	14	100	0	0	Plus	Plus
D-loop	NW_022654798.1:LOC116934074	GeneID:116934074 (LOC116934074) on NW_022654798.1 [Daphnia magna]	6.53363	28	26.5335	434	447	14	11	24	4.84429	14	100	14	100	0	0	Plus	Plus
D-loop	NW_022655826.1:LOC116934772	GeneID:116934772 (LOC116934772) on NW_022655826.1 [Daphnia magna]	6.53363	28	26.5335	1988	1975	14	38	51	4.15225	14	100	14	100	0	0	Plus	Minus
ND3	NW_022656049.1:LOC116934901	GeneID:116934901 (LOC116934901) on NW_022656049.1 [Daphnia magna]	8.09626	28	26.5335	418	431	14	17	30	3.9548	14	100	14	100	0	0	Plus	Plus
ND3	NW_022656824.1:LOC116935577	GeneID:116935577 (LOC116935577) on NW_022656824.1 [Daphnia magna]	8.09626	28	26.5335	16215	16202	14	137	150	3.38983	14	100	14	100	0	0	Plus	Minus
D-loop	NW_022656828.1:LOC116935616	GeneID:116935616 (LOC116935616) on NW_022656828.1 [Daphnia magna]	6.53363	28	26.5335	1999	1986	14	5	18	4.15225	14	100	14	100	0	0	Plus	Minus
ND3	NW_022656868.1:LOC116935799	GeneID:116935799 (LOC116935799) on NW_022656868.1 [Daphnia magna]	8.09626	28	26.5335	47	34	14	275	288	3.38983	14	100	14	100	0	0	Plus	Minus
tRNA-Lys	NW_022656881.1:LOC116935867	GeneID:116935867 (LOC116935867) on NW_022656881.1 [Daphnia magna]	1.22458	28	26.5335	8898	8911	14	30	43	20	14	100	14	100	0	0	Plus	Plus
tRNA-Arg	NW_022657035.1:LOC116936022	GeneID:116936022 (LOC116936022) on NW_022657035.1 [Daphnia magna]	1.07763	28	26.5335	1133	1120	14	39	52	18.75	14	100	14	100	0	0	Plus	Minus
ND4L	NW_022657065.1:LOC116936051	GeneID:116936051 (LOC116936051) on NW_022657065.1 [Daphnia magna]	6.94963	28	26.5335	450	463	14	148	161	4.57516	14	100	14	100	0	0	Plus	Plus
ND3	NC_046174.1:LOC116936604	GeneID:116936604 (LOC116936604) on NC_046174.1 [Daphnia magna]	8.09626	28	26.5335	680	693	14	17	30	3.9548	14	100	14	100	0	0	Plus	Plus
ND3	NC_046174.1:LOC116936665	GeneID:116936665 (LOC116936665) on NC_046174.1 [Daphnia magna]	8.09626	28	26.5335	302	315	14	187	200	3.9548	14	100	14	100	0	0	Plus	Plus
ND3	NC_046174.1:LOC116936665	GeneID:116936665 (LOC116936665) on NC_046174.1 [Daphnia magna]	8.09626	28	26.5335	5991	5978	14	187	200	3.38983	14	100	14	100	0	0	Plus	Minus
tRNA-Cys	NC_046175.1:LOC116936782	GeneID:116936782 (LOC116936782) on NC_046175.1 [Daphnia magna]	1.07763	28	26.5335	2108	2095	14	18	31	18.75	14	100	14	100	0	0	Plus	Minus
16S rRNA	NC_046175.1:LOC116915304	GeneID:116915304 (LOC116915304) on NC_046175.1 [Daphnia magna]	9.4496	30	28.3368	1619	1633	15	775	789	1.0925	15	100	15	100	0	0	Plus	Plus
ND2	NC_046175.1:LOC116916087	GeneID:116916087 (LOC116916087) on NC_046175.1 [Daphnia magna]	6.74571	30	28.3368	2227	2241	15	224	238	1.51976	15	100	15	100	0	0	Plus	Plus
ND2	NC_046175.1:LOC116916087	GeneID:116916087 (LOC116916087) on NC_046175.1 [Daphnia magna]	6.74571	30	28.3368	2749	2763	15	356	370	1.51976	15	100	15	100	0	0	Plus	Plus
COX3	NC_046175.1:LOC116916274	GeneID:116916274 (LOC116916274) on NC_046175.1 [Daphnia magna]	5.35874	30	28.3368	1309	1295	15	165	179	1.64766	15	100	15	100	0	0	Plus	Minus
16S rRNA	NC_046175.1:LOC116916522	GeneID:116916522 (LOC116916522) on NC_046175.1 [Daphnia magna]	9.4496	30	28.3368	3831	3817	15	98	112	0.946832	15	100	15	100	0	0	Plus	Minus
ND1	NC_046175.1:LOC116916797	GeneID:116916797 (LOC116916797) on NC_046175.1 [Daphnia magna]	6.32542	30	28.3368	4115	4101	15	166	180	1.40237	15	100	15	100	0	0	Plus	Minus
ND4	NC_046175.1:LOC116917178	GeneID:116917178 (LOC116917178) on NC_046175.1 [Daphnia magna]	9.04332	30	28.3368	794	808	15	813	827	1.14068	15	100	15	100	0	0	Plus	Plus
D-loop	NC_046175.1:LOC116917394	GeneID:116917394 (LOC116917394) on NC_046175.1 [Daphnia magna]	1.87192	30	28.3368	1397	1383	15	1	15	4.49827	15	100	15	100	0	0	Plus	Minus
CYTB	NC_046175.1:LOC116917729	GeneID:116917729 (LOC116917729) on NC_046175.1 [Daphnia magna]	7.76842	30	28.3368	716	702	15	942	956	1.1474	15	100	15	100	0	0	Plus	Minus
12S rRNA	NC_046175.1:LOC116917742	GeneID:116917742 (LOC116917742) on NC_046175.1 [Daphnia magna]	5.09956	30	28.3368	124	110	15	247	261	1.72872	15	100	15	100	0	0	Plus	Minus
ND1	NC_046175.1:LOC116917827	GeneID:116917827 (LOC116917827) on NC_046175.1 [Daphnia magna]	6.32542	30	28.3368	850	864	15	163	177	1.61812	15	100	15	100	0	0	Plus	Plus
tRNA-Arg	NC_046176.1:LOC116918316	GeneID:116918316 (LOC116918316) on NC_046176.1 [Daphnia magna]	0.308746	30	28.3368	2643	2657	15	34	48	23.4375	15	100	15	100	0	0	Plus	Plus
12S rRNA	NC_046176.1:LOC116918525	GeneID:116918525 (LOC116918525) on NC_046176.1 [Daphnia magna]	5.09956	30	28.3368	1679	1693	15	65	79	1.99468	15	100	15	100	0	0	Plus	Plus
ND4	NC_046176.1:LOC116918553	GeneID:116918553 (LOC116918553) on NC_046176.1 [Daphnia magna]	9.04332	30	28.3368	11110	11124	15	984	998	1.14068	15	100	15	100	0	0	Plus	Plus
tRNA-Ser2	NC_046176.1:LOC116918642	GeneID:116918642 (LOC116918642) on NC_046176.1 [Daphnia magna]	0.343831	30	28.3368	2885	2871	15	47	61	18.8406	15	100	15	100	0	0	Plus	Minus
ND2	NC_046176.1:LOC116919336	GeneID:116919336 (LOC116919336) on NC_046176.1 [Daphnia magna]	6.74571	30	28.3368	4248	4234	15	534	548	1.31712	15	100	15	100	0	0	Plus	Minus
ND1	NC_046176.1:LOC116919340	GeneID:116919340 (LOC116919340) on NC_046176.1 [Daphnia magna]	6.32542	30	28.3368	530	544	15	166	180	1.61812	15	100	15	100	0	0	Plus	Plus
ND4	NC_046176.1:LOC116919344	GeneID:116919344 (LOC116919344) on NC_046176.1 [Daphnia magna]	9.04332	30	28.3368	408	422	15	989	1003	1.14068	15	100	15	100	0	0	Plus	Plus
ND2	NC_046176.1:LOC116919345	GeneID:116919345 (LOC116919345) on NC_046176.1 [Daphnia magna]	6.74571	30	28.3368	2535	2549	15	440	454	1.51976	15	100	15	100	0	0	Plus	Plus
ND2	NC_046176.1:LOC116919823	GeneID:116919823 (LOC116919823) on NC_046176.1 [Daphnia magna]	6.74571	30	28.3368	788	802	15	440	454	1.51976	15	100	15	100	0	0	Plus	Plus
ND4	NC_046177.1:LOC116920079	GeneID:116920079 (LOC116920079) on NC_046177.1 [Daphnia magna]	9.04332	30	28.3368	2640	2626	15	1080	1094	0.988593	15	100	15	100	0	0	Plus	Minus
D-loop	NC_046177.1:LOC116920306	GeneID:116920306 (LOC116920306) on NC_046177.1 [Daphnia magna]	1.87192	30	28.3368	2252	2238	15	5	19	4.49827	15	100	15	100	0	0	Plus	Minus
ND1	NC_046177.1:LOC116920582	GeneID:116920582 (LOC116920582) on NC_046177.1 [Daphnia magna]	6.32542	30	28.3368	60	46	15	166	180	1.40237	15	100	15	100	0	0	Plus	Minus
D-loop	NC_046177.1:LOC116920621	GeneID:116920621 (LOC116920621) on NC_046177.1 [Daphnia magna]	1.87192	30	28.3368	568	554	15	216	230	4.49827	15	100	15	100	0	0	Plus	Minus
16S rRNA	NC_046177.1:LOC116920663	GeneID:116920663 (LOC116920663) on NC_046177.1 [Daphnia magna]	9.4496	30	28.3368	1016	1030	15	356	370	1.0925	15	100	15	100	0	0	Plus	Plus
ND4	NC_046177.1:LOC116920949	GeneID:116920949 (LOC116920949) on NC_046177.1 [Daphnia magna]	9.04332	30	28.3368	1369	1355	15	1080	1094	0.988593	15	100	15	100	0	0	Plus	Minus
ND2	NC_046174.1:LOC116921232	GeneID:116921232 (LOC116921232) on NC_046174.1 [Daphnia magna]	6.74571	30	28.3368	1961	1947	15	210	224	1.31712	15	100	15	100	0	0	Plus	Minus
ND2	NC_046174.1:LOC116922695	GeneID:116922695 (LOC116922695) on NC_046174.1 [Daphnia magna]	6.74571	30	28.3368	634	620	15	506	520	1.31712	15	100	15	100	0	0	Plus	Minus
tRNA-Ser2	NC_046178.1:LOC116923053	GeneID:116923053 (LOC116923053) on NC_046178.1 [Daphnia magna]	0.343831	30	28.3368	306	292	15	35	49	18.8406	15	100	15	100	0	0	Plus	Minus
ND2	NC_046178.1:LOC116923314	GeneID:116923314 (LOC116923314) on NC_046178.1 [Daphnia magna]	6.74571	30	28.3368	490	476	15	67	81	1.31712	15	100	15	100	0	0	Plus	Minus
ND1	NC_046178.1:LOC116923316	GeneID:116923316 (LOC116923316) on NC_046178.1 [Daphnia magna]	6.32542	30	28.3368	350	336	15	166	180	1.40237	15	100	15	100	0	0	Plus	Minus
tRNA-Lys	NC_046178.1:LOC116923557	GeneID:116923557 (LOC116923557) on NC_046178.1 [Daphnia magna]	0.350848	30	28.3368	5700	5714	15	37	51	21.4286	15	100	15	100	0	0	Plus	Plus
CYTB	NC_046178.1:LOC116923579	GeneID:116923579 (LOC116923579) on NC_046178.1 [Daphnia magna]	7.76842	30	28.3368	249	263	15	27	41	1.32392	15	100	15	100	0	0	Plus	Plus
ND4	NC_046178.1:LOC116923873	GeneID:116923873 (LOC116923873) on NC_046178.1 [Daphnia magna]	9.04332	30	28.3368	111	97	15	278	292	0.988593	15	100	15	100	0	0	Plus	Minus
16S rRNA	NC_046178.1:LOC116923883	GeneID:116923883 (LOC116923883) on NC_046178.1 [Daphnia magna]	9.4496	30	28.3368	3224	3210	15	418	432	0.946832	15	100	15	100	0	0	Plus	Minus
CYTB	NC_046178.1:LOC116923887	GeneID:116923887 (LOC116923887) on NC_046178.1 [Daphnia magna]	7.76842	30	28.3368	918	904	15	668	682	1.1474	15	100	15	100	0	0	Plus	Minus
COX2	NC_046178.1:LOC116923914	GeneID:116923914 (LOC116923914) on NC_046178.1 [Daphnia magna]	4.59719	30	28.3368	8471	8485	15	138	152	2.20913	15	100	15	100	0	0	Plus	Plus
ND1	NC_046178.1:LOC116923937	GeneID:116923937 (LOC116923937) on NC_046178.1 [Daphnia magna]	6.32542	30	28.3368	427	413	15	205	219	1.40237	15	100	15	100	0	0	Plus	Minus
ND1	NC_046178.1:LOC116923953	GeneID:116923953 (LOC116923953) on NC_046178.1 [Daphnia magna]	6.32542	30	28.3368	6394	6408	15	141	155	1.61812	15	100	15	100	0	0	Plus	Plus
ATP6	NC_046178.1:LOC116923977	GeneID:116923977 (LOC116923977) on NC_046178.1 [Daphnia magna]	4.56916	30	28.3368	755	769	15	227	241	2.22222	15	100	15	100	0	0	Plus	Plus
tRNA-Ser2	NC_046179.1:LOC116924422	GeneID:116924422 (LOC116924422) on NC_046179.1 [Daphnia magna]	0.343831	30	28.3368	686	700	15	23	37	21.7391	15	100	15	100	0	0	Plus	Plus
16S rRNA	NC_046179.1:LOC116924474	GeneID:116924474 (LOC116924474) on NC_046179.1 [Daphnia magna]	9.4496	30	28.3368	499	513	15	427	441	1.0925	15	100	15	100	0	0	Plus	Plus
16S rRNA	NC_046179.1:LOC116924513	GeneID:116924513 (LOC116924513) on NC_046179.1 [Daphnia magna]	9.4496	30	28.3368	348	334	15	382	396	0.946832	15	100	15	100	0	0	Plus	Minus
16S rRNA	NC_046179.1:LOC116924544	GeneID:116924544 (LOC116924544) on NC_046179.1 [Daphnia magna]	9.4496	30	28.3368	3634	3620	15	1085	1099	0.946832	15	100	15	100	0	0	Plus	Minus
ND2	NC_046179.1:LOC116925344	GeneID:116925344 (LOC116925344) on NC_046179.1 [Daphnia magna]	6.74571	30	28.3368	1512	1498	15	969	983	1.31712	15	100	15	100	0	0	Plus	Minus
ATP6	NC_046180.1:LOC116928013	GeneID:116928013 (LOC116928013) on NC_046180.1 [Daphnia magna]	4.56916	30	28.3368	4671	4685	15	132	146	2.22222	15	100	15	100	0	0	Plus	Plus
CYTB	NC_046181.1:LOC116928651	GeneID:116928651 (LOC116928651) on NC_046181.1 [Daphnia magna]	7.76842	30	28.3368	1528	1514	15	869	883	1.1474	15	100	15	100	0	0	Plus	Minus
16S rRNA	NC_046181.1:LOC116928666	GeneID:116928666 (LOC116928666) on NC_046181.1 [Daphnia magna]	9.4496	30	28.3368	5537	5551	15	1359	1373	1.0925	15	100	15	100	0	0	Plus	Plus
tRNA-Val	NC_046181.1:LOC116928666	GeneID:116928666 (LOC116928666) on NC_046181.1 [Daphnia magna]	0.364882	30	28.3368	5537	5551	15	13	27	20.8333	15	100	15	100	0	0	Plus	Plus
tRNA-Cys	NC_046181.1:LOC116928694	GeneID:116928694 (LOC116928694) on NC_046181.1 [Daphnia magna]	0.308746	30	28.3368	1642	1628	15	10	24	20.3125	15	100	15	100	0	0	Plus	Minus
ND2	NC_046181.1:LOC116928722	GeneID:116928722 (LOC116928722) on NC_046181.1 [Daphnia magna]	6.74571	30	28.3368	1042	1056	15	351	365	1.51976	15	100	15	100	0	0	Plus	Plus
CYTB	NC_046181.1:LOC116928872	GeneID:116928872 (LOC116928872) on NC_046181.1 [Daphnia magna]	7.76842	30	28.3368	2104	2090	15	544	558	1.1474	15	100	15	100	0	0	Plus	Minus
D-loop	NC_046181.1:LOC116929710	GeneID:116929710 (LOC116929710) on NC_046181.1 [Daphnia magna]	1.87192	30	28.3368	1274	1260	15	5	19	4.49827	15	100	15	100	0	0	Plus	Minus
COX2	NC_046181.1:LOC116929756	GeneID:116929756 (LOC116929756) on NC_046181.1 [Daphnia magna]	4.59719	30	28.3368	409	423	15	334	348	2.20913	15	100	15	100	0	0	Plus	Plus
16S rRNA	NC_046182.1:LOC116930501	GeneID:116930501 (LOC116930501) on NC_046182.1 [Daphnia magna]	9.4496	30	28.3368	307	321	15	872	886	1.0925	15	100	15	100	0	0	Plus	Plus
ND2	NC_046182.1:LOC116930514	GeneID:116930514 (LOC116930514) on NC_046182.1 [Daphnia magna]	6.74571	30	28.3368	1455	1441	15	893	907	1.31712	15	100	15	100	0	0	Plus	Minus
ND6	NC_046182.1:LOC116930514	GeneID:116930514 (LOC116930514) on NC_046182.1 [Daphnia magna]	3.3708	30	28.3368	2449	2463	15	194	208	2.97619	15	100	15	100	0	0	Plus	Plus
ATP8	NC_046182.1:LOC116930564	GeneID:116930564 (LOC116930564) on NC_046182.1 [Daphnia magna]	1.0236	30	28.3368	714	728	15	111	125	8.92857	15	100	15	100	0	0	Plus	Plus
ND2	NC_046182.1:LOC116930585	GeneID:116930585 (LOC116930585) on NC_046182.1 [Daphnia magna]	6.74571	30	28.3368	1673	1659	15	506	520	1.31712	15	100	15	100	0	0	Plus	Minus
16S rRNA	NC_046182.1:LOC116931322	GeneID:116931322 (LOC116931322) on NC_046182.1 [Daphnia magna]	9.4496	30	28.3368	1759	1773	15	721	735	1.0925	15	100	15	100	0	0	Plus	Plus
16S rRNA	NC_046182.1:LOC116931324	GeneID:116931324 (LOC116931324) on NC_046182.1 [Daphnia magna]	9.4496	30	28.3368	1158	1172	15	1306	1320	1.0925	15	100	15	100	0	0	Plus	Plus
16S rRNA	NC_046183.1:LOC116932488	GeneID:116932488 (LOC116932488) on NC_046183.1 [Daphnia magna]	9.4496	30	28.3368	1666	1652	15	1085	1099	0.946832	15	100	15	100	0	0	Plus	Minus
16S rRNA	NC_046183.1:LOC116932496	GeneID:116932496 (LOC116932496) on NC_046183.1 [Daphnia magna]	9.4496	30	28.3368	6215	6229	15	1086	1100	1.0925	15	100	15	100	0	0	Plus	Plus
ND2	NC_046183.1:LOC116932515	GeneID:116932515 (LOC116932515) on NC_046183.1 [Daphnia magna]	6.74571	30	28.3368	1349	1335	15	758	772	1.31712	15	100	15	100	0	0	Plus	Minus
16S rRNA	NC_046183.1:LOC116932591	GeneID:116932591 (LOC116932591) on NC_046183.1 [Daphnia magna]	9.4496	30	28.3368	276	290	15	1252	1266	1.0925	15	100	15	100	0	0	Plus	Plus
D-loop	NC_046183.1:LOC116932912	GeneID:116932912 (LOC116932912) on NC_046183.1 [Daphnia magna]	1.87192	30	28.3368	1518	1532	15	65	79	5.19031	15	100	15	100	0	0	Plus	Plus
CYTB	NW_022653831.1:LOC116933413	GeneID:116933413 (LOC116933413) on NW_022653831.1 [Daphnia magna]	7.76842	30	28.3368	767	753	15	28	42	1.1474	15	100	15	100	0	0	Plus	Minus
D-loop	NW_022653898.1:LOC116933454	GeneID:116933454 (LOC116933454) on NW_022653898.1 [Daphnia magna]	1.87192	30	28.3368	695	709	15	217	231	5.19031	15	100	15	100	0	0	Plus	Plus
16S rRNA	NW_022654411.1:LOC116933782	GeneID:116933782 (LOC116933782) on NW_022654411.1 [Daphnia magna]	9.4496	30	28.3368	2375	2389	15	734	748	1.0925	15	100	15	100	0	0	Plus	Plus
16S rRNA	NW_022654451.1:LOC116933822	GeneID:116933822 (LOC116933822) on NW_022654451.1 [Daphnia magna]	9.4496	30	28.3368	743	729	15	727	741	0.946832	15	100	15	100	0	0	Plus	Minus
ND1	NW_022654670.1:LOC116933987	GeneID:116933987 (LOC116933987) on NW_022654670.1 [Daphnia magna]	6.32542	30	28.3368	872	858	15	205	219	1.40237	15	100	15	100	0	0	Plus	Minus
16S rRNA	NW_022656049.1:LOC116934901	GeneID:116934901 (LOC116934901) on NW_022656049.1 [Daphnia magna]	9.4496	30	28.3368	238	252	15	838	852	1.0925	15	100	15	100	0	0	Plus	Plus
ND1	NW_022656512.1:LOC116935205	GeneID:116935205 (LOC116935205) on NW_022656512.1 [Daphnia magna]	6.32542	30	28.3368	2643	2657	15	117	131	1.61812	15	100	15	100	0	0	Plus	Plus
16S rRNA	NW_022656520.1:LOC116935211	GeneID:116935211 (LOC116935211) on NW_022656520.1 [Daphnia magna]	9.4496	30	28.3368	1455	1441	15	1087	1101	0.946832	15	100	15	100	0	0	Plus	Minus
ND1	NW_022656815.1:LOC116935506	GeneID:116935506 (LOC116935506) on NW_022656815.1 [Daphnia magna]	6.32542	30	28.3368	553	567	15	166	180	1.61812	15	100	15	100	0	0	Plus	Plus
ND4	NW_022656816.1:LOC116935507	GeneID:116935507 (LOC116935507) on NW_022656816.1 [Daphnia magna]	9.04332	30	28.3368	379	365	15	903	917	0.988593	15	100	15	100	0	0	Plus	Minus
D-loop	NW_022656824.1:LOC116935577	GeneID:116935577 (LOC116935577) on NW_022656824.1 [Daphnia magna]	1.87192	30	28.3368	7358	7344	15	66	80	4.49827	15	100	15	100	0	0	Plus	Minus
ND1	NW_022656843.1:LOC116935701	GeneID:116935701 (LOC116935701) on NW_022656843.1 [Daphnia magna]	6.32542	30	28.3368	2343	2329	15	778	792	1.40237	15	100	15	100	0	0	Plus	Minus
ND2	NW_022656881.1:LOC116935867	GeneID:116935867 (LOC116935867) on NW_022656881.1 [Daphnia magna]	6.74571	30	28.3368	13272	13286	15	438	452	1.51976	15	100	15	100	0	0	Plus	Plus
D-loop	NW_022657065.1:LOC116936048	GeneID:116936048 (LOC116936048) on NW_022657065.1 [Daphnia magna]	1.87192	30	28.3368	1411	1397	15	5	19	4.49827	15	100	15	100	0	0	Plus	Minus
16S rRNA	NW_022657213.1:LOC116936184	GeneID:116936184 (LOC116936184) on NW_022657213.1 [Daphnia magna]	9.4496	30	28.3368	639	625	15	727	741	0.946832	15	100	15	100	0	0	Plus	Minus
16S rRNA	NW_022657213.1:LOC116936185	GeneID:116936185 (LOC116936185) on NW_022657213.1 [Daphnia magna]	9.4496	30	28.3368	283	269	15	382	396	0.946832	15	100	15	100	0	0	Plus	Minus
tRNA-Cys	NC_046174.1:LOC116936665	GeneID:116936665 (LOC116936665) on NC_046174.1 [Daphnia magna]	0.308746	30	28.3368	3295	3281	15	10	24	20.3125	15	100	15	100	0	0	Plus	Minus
ND4	NC_046175.1:LOC116936748	GeneID:116936748 (LOC116936748) on NC_046175.1 [Daphnia magna]	9.04332	30	28.3368	302	288	15	1271	1285	0.988593	15	100	15	100	0	0	Plus	Minus
CYTB	NC_046175.1:LOC116936759	GeneID:116936759 (LOC116936759) on NC_046175.1 [Daphnia magna]	7.76842	30	28.3368	793	779	15	26	40	1.1474	15	100	15	100	0	0	Plus	Minus
tRNA-Leu2	NC_046175.1:LOC116936765	GeneID:116936765 (LOC116936765) on NC_046175.1 [Daphnia magna]	0.329797	30	28.3368	881	867	15	43	57	19.403	15	100	15	100	0	0	Plus	Minus
tRNA-Arg	NC_046175.1:LOC116915311	GeneID:116915311 (LOC116915311) on NC_046175.1 [Daphnia magna]	3.7613	26	24.7301	480	495	16	36	51	25	15	93.75	15	93.75	0	0	Plus	Plus
ND1	NC_046175.1:LOC116915311	GeneID:116915311 (LOC116915311) on NC_046175.1 [Daphnia magna]	1.81226	32	30.1402	150	135	16	165	180	1.51025	16	100	16	100	0	0	Plus	Minus
ND1	NC_046175.1:LOC116915311	GeneID:116915311 (LOC116915311) on NC_046175.1 [Daphnia magna]	1.81226	32	30.1402	160	145	16	165	180	1.51025	16	100	16	100	0	0	Plus	Minus
tRNA-Ser2	NC_046175.1:LOC116915545	GeneID:116915545 (LOC116915545) on NC_046175.1 [Daphnia magna]	4.18872	26	24.7301	3532	3517	16	29	44	20.2899	15	93.75	15	93.75	0	0	Plus	Minus
tRNA-Arg	NC_046175.1:LOC116916087	GeneID:116916087 (LOC116916087) on NC_046175.1 [Daphnia magna]	3.7613	26	24.7301	789	774	16	37	52	21.875	15	93.75	15	93.75	0	0	Plus	Minus
ND2	NC_046175.1:LOC116916583	GeneID:116916583 (LOC116916583) on NC_046175.1 [Daphnia magna]	1.93268	32	30.1402	16	1	16	887	902	1.41844	16	100	16	100	0	0	Plus	Minus
COX1	NC_046175.1:LOC116916583	GeneID:116916583 (LOC116916583) on NC_046175.1 [Daphnia magna]	3.03318	32	30.1402	335	350	16	1398	1413	1.04099	16	100	16	100	0	0	Plus	Plus
tRNA-Leu1	NC_046175.1:LOC116916797	GeneID:116916797 (LOC116916797) on NC_046175.1 [Daphnia magna]	4.10324	26	24.7301	3304	3319	16	52	67	23.5294	15	93.75	15	93.75	0	0	Plus	Plus
COX1	NC_046175.1:LOC116917731	GeneID:116917731 (LOC116917731) on NC_046175.1 [Daphnia magna]	3.03318	32	30.1402	1271	1256	16	1272	1287	0.910865	16	100	16	100	0	0	Plus	Minus
ND1	NC_046175.1:LOC116917880	GeneID:116917880 (LOC116917880) on NC_046175.1 [Daphnia magna]	1.81226	32	30.1402	5272	5257	16	292	307	1.51025	16	100	16	100	0	0	Plus	Minus
tRNA-Gly	NC_046176.1:LOC116918580	GeneID:116918580 (LOC116918580) on NC_046176.1 [Daphnia magna]	3.67582	26	24.7301	10125	10140	16	16	31	25.3968	15	93.75	15	93.75	0	0	Plus	Plus
tRNA-Ala	NC_046176.1:LOC116919303	GeneID:116919303 (LOC116919303) on NC_046176.1 [Daphnia magna]	3.59033	26	24.7301	1457	1472	16	18	33	25.8065	15	93.75	15	93.75	0	0	Plus	Plus
tRNA-Arg	NC_046176.1:LOC116919322	GeneID:116919322 (LOC116919322) on NC_046176.1 [Daphnia magna]	3.7613	26	24.7301	183	168	16	9	24	21.875	15	93.75	15	93.75	0	0	Plus	Minus
D-loop	NC_046177.1:LOC116920622	GeneID:116920622 (LOC116920622) on NC_046177.1 [Daphnia magna]	0.536313	32	30.1402	1524	1509	16	206	221	4.84429	16	100	16	100	0	0	Plus	Minus
tRNA-Lys	NC_046177.1:LOC116920659	GeneID:116920659 (LOC116920659) on NC_046177.1 [Daphnia magna]	4.2742	26	24.7301	7034	7049	16	40	55	22.8571	15	93.75	15	93.75	0	0	Plus	Plus
tRNA-Cys	NC_046177.1:LOC116920894	GeneID:116920894 (LOC116920894) on NC_046177.1 [Daphnia magna]	3.7613	26	24.7301	2188	2203	16	15	30	25	15	93.75	15	93.75	0	0	Plus	Plus
D-loop	NC_046178.1:LOC116923280	GeneID:116923280 (LOC116923280) on NC_046178.1 [Daphnia magna]	0.536313	32	30.1402	4081	4066	16	68	83	4.84429	16	100	16	100	0	0	Plus	Minus
tRNA-Cys	NC_046178.1:LOC116923316	GeneID:116923316 (LOC116923316) on NC_046178.1 [Daphnia magna]	3.7613	26	24.7301	1576	1591	16	1	16	25	15	93.75	15	93.75	0	0	Plus	Plus
tRNA-Cys	NC_046178.1:LOC116923579	GeneID:116923579 (LOC116923579) on NC_046178.1 [Daphnia magna]	3.7613	26	24.7301	263	248	16	40	55	21.875	15	93.75	15	93.75	0	0	Plus	Minus
tRNA-Lys	NC_046178.1:LOC116923942	GeneID:116923942 (LOC116923942) on NC_046178.1 [Daphnia magna]	4.2742	26	24.7301	2302	2317	16	40	55	22.8571	15	93.75	15	93.75	0	0	Plus	Plus
tRNA-Leu2	NC_046178.1:LOC116923946	GeneID:116923946 (LOC116923946) on NC_046178.1 [Daphnia magna]	4.01775	26	24.7301	4154	4139	16	50	65	20.8955	15	93.75	15	93.75	0	0	Plus	Minus
ND1	NC_046178.1:LOC116923957	GeneID:116923957 (LOC116923957) on NC_046178.1 [Daphnia magna]	1.81226	32	30.1402	2405	2390	16	40	55	1.51025	16	100	16	100	0	0	Plus	Minus
ND1	NC_046179.1:LOC116924409	GeneID:116924409 (LOC116924409) on NC_046179.1 [Daphnia magna]	1.81226	32	30.1402	2342	2327	16	40	55	1.51025	16	100	16	100	0	0	Plus	Minus
ND1	NC_046179.1:LOC116924571	GeneID:116924571 (LOC116924571) on NC_046179.1 [Daphnia magna]	1.81226	32	30.1402	2942	2957	16	165	180	1.726	16	100	16	100	0	0	Plus	Plus
ATP6	NC_046180.1:LOC116926793	GeneID:116926793 (LOC116926793) on NC_046180.1 [Daphnia magna]	1.30909	32	30.1402	41	26	16	299	314	2.07407	16	100	16	100	0	0	Plus	Minus
CYTB	NC_046180.1:LOC116926793	GeneID:116926793 (LOC116926793) on NC_046180.1 [Daphnia magna]	2.22569	32	30.1402	4101	4086	16	29	44	1.23566	16	100	16	100	0	0	Plus	Minus
tRNA-Trp	NC_046180.1:LOC116927165	GeneID:116927165 (LOC116927165) on NC_046180.1 [Daphnia magna]	3.7613	26	24.7301	3376	3361	16	46	61	21.875	15	93.75	15	93.75	0	0	Plus	Minus
ATP6	NC_046180.1:LOC116927165	GeneID:116927165 (LOC116927165) on NC_046180.1 [Daphnia magna]	1.30909	32	30.1402	824	809	16	299	314	2.07407	16	100	16	100	0	0	Plus	Minus
tRNA-Leu2	NC_046180.1:LOC116927508	GeneID:116927508 (LOC116927508) on NC_046180.1 [Daphnia magna]	4.01775	26	24.7301	392	407	16	42	57	23.8806	15	93.75	15	93.75	0	0	Plus	Plus
tRNA-Ser2	NC_046181.1:LOC116928666	GeneID:116928666 (LOC116928666) on NC_046181.1 [Daphnia magna]	4.18872	26	24.7301	3317	3302	16	11	26	20.2899	15	93.75	15	93.75	0	0	Plus	Minus
tRNA-Trp	NC_046181.1:LOC116928693	GeneID:116928693 (LOC116928693) on NC_046181.1 [Daphnia magna]	3.7613	26	24.7301	728	743	16	1	16	25	15	93.75	15	93.75	0	0	Plus	Plus
ND6	NC_046181.1:LOC116928864	GeneID:116928864 (LOC116928864) on NC_046181.1 [Daphnia magna]	0.965752	32	30.1402	4201	4216	16	457	472	3.1746	16	100	16	100	0	0	Plus	Plus
tRNA-Cys	NC_046181.1:LOC116929564	GeneID:116929564 (LOC116929564) on NC_046181.1 [Daphnia magna]	3.7613	26	24.7301	8448	8433	16	13	28	21.875	15	93.75	15	93.75	0	0	Plus	Minus
tRNA-Leu2	NC_046181.1:LOC116929564	GeneID:116929564 (LOC116929564) on NC_046181.1 [Daphnia magna]	4.01775	26	24.7301	29211	29226	16	44	59	23.8806	15	93.75	15	93.75	0	0	Plus	Plus
D-loop	NC_046181.1:LOC116929727	GeneID:116929727 (LOC116929727) on NC_046181.1 [Daphnia magna]	0.536313	32	30.1402	4437	4452	16	6	21	5.53633	16	100	16	100	0	0	Plus	Plus
16S rRNA	NC_046182.1:LOC116930585	GeneID:116930585 (LOC116930585) on NC_046182.1 [Daphnia magna]	2.70736	32	30.1402	1089	1104	16	845	860	1.16533	16	100	16	100	0	0	Plus	Plus
tRNA-Cys	NC_046182.1:LOC116931227	GeneID:116931227 (LOC116931227) on NC_046182.1 [Daphnia magna]	3.7613	26	24.7301	459	444	16	17	32	21.875	15	93.75	15	93.75	0	0	Plus	Minus
tRNA-Ser2	NC_046182.1:LOC116931305	GeneID:116931305 (LOC116931305) on NC_046182.1 [Daphnia magna]	4.18872	26	24.7301	50	65	16	15	30	23.1884	15	93.75	15	93.75	0	0	Plus	Plus
COX1	NC_046182.1:LOC116931311	GeneID:116931311 (LOC116931311) on NC_046182.1 [Daphnia magna]	3.03318	32	30.1402	3858	3873	16	52	67	1.04099	16	100	16	100	0	0	Plus	Plus
ND4	NC_046182.1:LOC116931322	GeneID:116931322 (LOC116931322) on NC_046182.1 [Daphnia magna]	2.59095	32	30.1402	922	937	16	286	301	1.21673	16	100	16	100	0	0	Plus	Plus
16S rRNA	NC_046183.1:LOC116931934	GeneID:116931934 (LOC116931934) on NC_046183.1 [Daphnia magna]	2.70736	32	30.1402	609	594	16	490	505	1.01966	16	100	16	100	0	0	Plus	Minus
ND1	NC_046183.1:LOC116932459	GeneID:116932459 (LOC116932459) on NC_046183.1 [Daphnia magna]	1.81226	32	30.1402	1082	1097	16	165	180	1.726	16	100	16	100	0	0	Plus	Plus
ND1	NC_046183.1:LOC116932476	GeneID:116932476 (LOC116932476) on NC_046183.1 [Daphnia magna]	1.81226	32	30.1402	146	161	16	634	649	1.726	16	100	16	100	0	0	Plus	Plus
tRNA-Gln	NC_046183.1:LOC116932789	GeneID:116932789 (LOC116932789) on NC_046183.1 [Daphnia magna]	4.10324	26	24.7301	2374	2389	16	29	44	23.5294	15	93.75	15	93.75	0	0	Plus	Plus
tRNA-Gln	NW_022653898.1:LOC116933454	GeneID:116933454 (LOC116933454) on NW_022653898.1 [Daphnia magna]	4.10324	26	24.7301	800	785	16	30	45	20.5882	15	93.75	15	93.75	0	0	Plus	Minus
tRNA-Arg	NW_022654227.1:LOC116933651	GeneID:116933651 (LOC116933651) on NW_022654227.1 [Daphnia magna]	3.7613	26	24.7301	1189	1174	16	40	55	21.875	15	93.75	15	93.75	0	0	Plus	Minus
16S rRNA	NC_046174.1:LOC116933870	GeneID:116933870 (LOC116933870) on NC_046174.1 [Daphnia magna]	2.70736	32	30.1402	3214	3229	16	1305	1320	1.16533	16	100	16	100	0	0	Plus	Plus
ND1	NW_022654798.1:LOC116934073	GeneID:116934073 (LOC116934073) on NW_022654798.1 [Daphnia magna]	1.81226	32	30.1402	1369	1384	16	166	181	1.726	16	100	16	100	0	0	Plus	Plus
tRNA-Ser2	NW_022656090.1:LOC116934920	GeneID:116934920 (LOC116934920) on NW_022656090.1 [Daphnia magna]	4.18872	26	24.7301	724	709	16	18	33	20.2899	15	93.75	15	93.75	0	0	Plus	Minus
COX1	NW_022656802.1:LOC116935448	GeneID:116935448 (LOC116935448) on NW_022656802.1 [Daphnia magna]	3.03318	32	30.1402	1114	1099	16	996	1011	0.910865	16	100	16	100	0	0	Plus	Minus
ND1	NW_022656815.1:LOC116935506	GeneID:116935506 (LOC116935506) on NW_022656815.1 [Daphnia magna]	1.81226	32	30.1402	1584	1599	16	166	181	1.726	16	100	16	100	0	0	Plus	Plus
tRNA-Val	NW_022656843.1:LOC116935701	GeneID:116935701 (LOC116935701) on NW_022656843.1 [Daphnia magna]	4.44517	26	24.7301	179	164	16	30	45	19.4444	15	93.75	15	93.75	0	0	Plus	Minus
CYTB	NW_022656845.1:LOC116935708	GeneID:116935708 (LOC116935708) on NW_022656845.1 [Daphnia magna]	2.22569	32	30.1402	478	463	16	47	62	1.23566	16	100	16	100	0	0	Plus	Minus
D-loop	NW_022657365.1:LOC116936289	GeneID:116936289 (LOC116936289) on NW_022657365.1 [Daphnia magna]	0.536313	32	30.1402	1005	1020	16	6	21	5.53633	16	100	16	100	0	0	Plus	Plus
D-loop	NC_046175.1:LOC116917414	GeneID:116917414 (LOC116917414) on NC_046175.1 [Daphnia magna]	6.53363	28	26.5335	812	796	17	130	146	5.19031	16	94.1176	16	94.1176	0	0	Plus	Minus
tRNA-Ser2	NC_046175.1:LOC116917742	GeneID:116917742 (LOC116917742) on NC_046175.1 [Daphnia magna]	1.20009	28	26.5335	1850	1866	17	24	40	24.6377	16	94.1176	16	94.1176	0	0	Plus	Plus
tRNA-Ser2	NC_046176.1:LOC116919323	GeneID:116919323 (LOC116919323) on NC_046176.1 [Daphnia magna]	0.0282234	34	31.9436	264	280	17	15	31	24.6377	17	100	17	100	0	0	Plus	Plus
ND3	NC_046176.1:LOC116919334	GeneID:116919334 (LOC116919334) on NC_046176.1 [Daphnia magna]	8.09626	28	26.5335	1356	1340	17	185	201	4.23729	16	94.1176	16	94.1176	0	0	Plus	Minus
D-loop	NC_046177.1:LOC116920076	GeneID:116920076 (LOC116920076) on NC_046177.1 [Daphnia magna]	6.53363	28	26.5335	2056	2072	17	155	171	5.88235	16	94.1176	16	94.1176	0	0	Plus	Plus
ND1	NC_046177.1:LOC116920563	GeneID:116920563 (LOC116920563) on NC_046177.1 [Daphnia magna]	0.519222	34	31.9436	1086	1102	17	164	180	1.83387	17	100	17	100	0	0	Plus	Plus
tRNA-Trp	NC_046177.1:LOC116920626	GeneID:116920626 (LOC116920626) on NC_046177.1 [Daphnia magna]	1.07763	28	26.5335	806	822	17	4	20	26.5625	16	94.1176	16	94.1176	0	0	Plus	Plus
tRNA-Ser2	NC_046177.1:LOC116920723	GeneID:116920723 (LOC116920723) on NC_046177.1 [Daphnia magna]	1.20009	28	26.5335	276	292	17	12	28	24.6377	16	94.1176	16	94.1176	0	0	Plus	Plus
tRNA-Val	NC_046178.1:LOC116923322	GeneID:116923322 (LOC116923322) on NC_046178.1 [Daphnia magna]	1.27356	28	26.5335	539	523	17	29	45	20.8333	16	94.1176	16	94.1176	0	0	Plus	Minus
ND3	NC_046178.1:LOC116923388	GeneID:116923388 (LOC116923388) on NC_046178.1 [Daphnia magna]	8.09626	28	26.5335	10115	10131	17	183	199	4.80226	16	94.1176	16	94.1176	0	0	Plus	Plus
tRNA-Gly	NC_046179.1:LOC116924423	GeneID:116924423 (LOC116924423) on NC_046179.1 [Daphnia magna]	1.05314	28	26.5335	2286	2270	17	5	21	23.8095	16	94.1176	16	94.1176	0	0	Plus	Minus
ND3	NC_046179.1:LOC116924558	GeneID:116924558 (LOC116924558) on NC_046179.1 [Daphnia magna]	8.09626	28	26.5335	2818	2802	17	169	185	4.23729	16	94.1176	16	94.1176	0	0	Plus	Minus
tRNA-His	NC_046179.1:LOC116924996	GeneID:116924996 (LOC116924996) on NC_046179.1 [Daphnia magna]	1.05314	28	26.5335	550	534	17	9	25	23.8095	16	94.1176	16	94.1176	0	0	Plus	Minus
tRNA-Cys	NC_046179.1:LOC116925330	GeneID:116925330 (LOC116925330) on NC_046179.1 [Daphnia magna]	1.07763	28	26.5335	4033	4017	17	17	33	23.4375	16	94.1176	16	94.1176	0	0	Plus	Minus
D-loop	NC_046179.1:LOC116925335	GeneID:116925335 (LOC116925335) on NC_046179.1 [Daphnia magna]	6.53363	28	26.5335	735	719	17	216	232	5.19031	16	94.1176	16	94.1176	0	0	Plus	Minus
COX3	NC_046180.1:LOC116927658	GeneID:116927658 (LOC116927658) on NC_046180.1 [Daphnia magna]	0.439872	34	31.9436	871	887	17	542	558	2.15463	17	100	17	100	0	0	Plus	Plus
tRNA-Gln	NC_046181.1:LOC116929558	GeneID:116929558 (LOC116929558) on NC_046181.1 [Daphnia magna]	1.1756	28	26.5335	1090	1074	17	27	43	22.0588	16	94.1176	16	94.1176	0	0	Plus	Minus
ND4L	NC_046181.1:LOC116929727	GeneID:116929727 (LOC116929727) on NC_046181.1 [Daphnia magna]	6.94963	28	26.5335	2231	2215	17	241	257	4.90196	16	94.1176	16	94.1176	0	0	Plus	Minus
ND5	NC_046182.1:LOC116930514	GeneID:116930514 (LOC116930514) on NC_046182.1 [Daphnia magna]	0.967302	34	31.9436	1367	1351	17	1692	1708	0.87822	17	100	17	100	0	0	Plus	Minus
tRNA-Arg	NC_046183.1:LOC116932468	GeneID:116932468 (LOC116932468) on NC_046183.1 [Daphnia magna]	1.07763	28	26.5335	837	821	17	12	28	23.4375	16	94.1176	16	94.1176	0	0	Plus	Minus
D-loop	NC_046183.1:LOC116932484	GeneID:116932484 (LOC116932484) on NC_046183.1 [Daphnia magna]	6.53363	28	26.5335	534	518	17	134	150	5.19031	16	94.1176	16	94.1176	0	0	Plus	Minus
tRNA-Cys	NC_046183.1:LOC116932524	GeneID:116932524 (LOC116932524) on NC_046183.1 [Daphnia magna]	1.07763	28	26.5335	5592	5576	17	14	30	23.4375	16	94.1176	16	94.1176	0	0	Plus	Minus
D-loop	NW_022656099.1:LOC116934928	GeneID:116934928 (LOC116934928) on NW_022656099.1 [Daphnia magna]	6.53363	28	26.5335	438	422	17	216	232	5.19031	16	94.1176	16	94.1176	0	0	Plus	Minus
CYTB	NW_022656815.1:LOC116935506	GeneID:116935506 (LOC116935506) on NW_022656815.1 [Daphnia magna]	0.637671	34	31.9436	2062	2078	17	557	573	1.50044	17	100	17	100	0	0	Plus	Plus
ND1	NC_046174.1:LOC116936665	GeneID:116936665 (LOC116936665) on NC_046174.1 [Daphnia magna]	0.519222	34	31.9436	9352	9368	17	164	180	1.83387	17	100	17	100	0	0	Plus	Plus
ND4L	NC_046174.1:LOC116936674	GeneID:116936674 (LOC116936674) on NC_046174.1 [Daphnia magna]	6.94963	28	26.5335	328	344	17	233	249	5.55556	16	94.1176	16	94.1176	0	0	Plus	Plus
16S rRNA	NC_046175.1:LOC116915309	GeneID:116915309 (LOC116915309) on NC_046175.1 [Daphnia magna]	9.4496	30	28.3368	375	392	18	1337	1354	1.311	17	94.4444	17	94.4444	0	0	Plus	Plus
ND2	NC_046175.1:LOC116915545	GeneID:116915545 (LOC116915545) on NC_046175.1 [Daphnia magna]	6.74571	30	28.3368	8235	8252	18	206	223	1.82371	17	94.4444	17	94.4444	0	0	Plus	Plus
tRNA-Leu1	NC_046175.1:LOC116915545	GeneID:116915545 (LOC116915545) on NC_046175.1 [Daphnia magna]	4.10324	26	24.7301	3558	3541	18	40	57	23.5294	16	88.8889	16	88.8889	0	0	Plus	Minus
16S rRNA	NC_046175.1:LOC116915660	GeneID:116915660 (LOC116915660) on NC_046175.1 [Daphnia magna]	9.4496	30	28.3368	652	635	18	591	608	1.16533	17	94.4444	17	94.4444	0	0	Plus	Minus
12S rRNA	NC_046175.1:LOC116917477	GeneID:116917477 (LOC116917477) on NC_046175.1 [Daphnia magna]	5.09956	30	28.3368	1463	1446	18	468	485	2.12766	17	94.4444	17	94.4444	0	0	Plus	Minus
tRNA-Val	NC_046175.1:LOC116917729	GeneID:116917729 (LOC116917729) on NC_046175.1 [Daphnia magna]	4.44517	26	24.7301	1005	1022	18	23	40	25	16	88.8889	16	88.8889	0	0	Plus	Plus
16S rRNA	NC_046176.1:LOC116918580	GeneID:116918580 (LOC116918580) on NC_046176.1 [Daphnia magna]	9.4496	30	28.3368	10029	10046	18	252	269	1.311	17	94.4444	17	94.4444	0	0	Plus	Plus
ND2	NC_046176.1:LOC116918594	GeneID:116918594 (LOC116918594) on NC_046176.1 [Daphnia magna]	6.74571	30	28.3368	249	232	18	427	444	1.62107	17	94.4444	17	94.4444	0	0	Plus	Minus
COX3	NC_046176.1:LOC116919299	GeneID:116919299 (LOC116919299) on NC_046176.1 [Daphnia magna]	5.35874	30	28.3368	514	531	18	674	691	2.28137	17	94.4444	17	94.4444	0	0	Plus	Plus
ND1	NC_046176.1:LOC116919356	GeneID:116919356 (LOC116919356) on NC_046176.1 [Daphnia magna]	6.32542	30	28.3368	1030	1013	18	168	185	1.726	17	94.4444	17	94.4444	0	0	Plus	Minus
ND1	NC_046177.1:LOC116920620	GeneID:116920620 (LOC116920620) on NC_046177.1 [Daphnia magna]	6.32542	30	28.3368	609	592	18	295	312	1.726	17	94.4444	17	94.4444	0	0	Plus	Minus
COX3	NC_046178.1:LOC116922434	GeneID:116922434 (LOC116922434) on NC_046178.1 [Daphnia magna]	5.35874	30	28.3368	2235	2252	18	674	691	2.28137	17	94.4444	17	94.4444	0	0	Plus	Plus
D-loop	NC_046174.1:LOC116922618	GeneID:116922618 (LOC116922618) on NC_046174.1 [Daphnia magna]	1.87192	30	28.3368	1135	1152	18	164	181	6.22837	17	94.4444	17	94.4444	0	0	Plus	Plus
tRNA-Trp	NC_046178.1:LOC116923284	GeneID:116923284 (LOC116923284) on NC_046178.1 [Daphnia magna]	3.7613	26	24.7301	751	734	18	2	19	25	16	88.8889	16	88.8889	0	0	Plus	Minus
tRNA-Asn	NC_046178.1:LOC116923314	GeneID:116923314 (LOC116923314) on NC_046178.1 [Daphnia magna]	4.01775	26	24.7301	1543	1526	18	49	65	23.8806	17	94.4444	17	94.4444	1	5.55556	Plus	Minus
ND6	NC_046178.1:LOC116923388	GeneID:116923388 (LOC116923388) on NC_046178.1 [Daphnia magna]	3.3708	30	28.3368	9260	9277	18	374	391	3.57143	17	94.4444	17	94.4444	0	0	Plus	Plus
COX3	NC_046178.1:LOC116923534	GeneID:116923534 (LOC116923534) on NC_046178.1 [Daphnia magna]	5.35874	30	28.3368	6518	6535	18	674	691	2.28137	17	94.4444	17	94.4444	0	0	Plus	Plus
16S rRNA	NC_046174.1:LOC116924286	GeneID:116924286 (LOC116924286) on NC_046174.1 [Daphnia magna]	9.4496	30	28.3368	1196	1179	18	1085	1102	1.16533	17	94.4444	17	94.4444	0	0	Plus	Minus
tRNA-Cys	NC_046179.1:LOC116924467	GeneID:116924467 (LOC116924467) on NC_046179.1 [Daphnia magna]	3.7613	26	24.7301	834	817	18	20	37	25	16	88.8889	16	88.8889	0	0	Plus	Minus
COX2	NC_046179.1:LOC116924477	GeneID:116924477 (LOC116924477) on NC_046179.1 [Daphnia magna]	4.59719	30	28.3368	1336	1353	18	513	530	2.65096	17	94.4444	17	94.4444	0	0	Plus	Plus
ND4	NC_046179.1:LOC116924478	GeneID:116924478 (LOC116924478) on NC_046179.1 [Daphnia magna]	9.04332	30	28.3368	2035	2018	18	988	1005	1.21673	17	94.4444	17	94.4444	0	0	Plus	Minus
tRNA-Glu	NC_046179.1:LOC116925327	GeneID:116925327 (LOC116925327) on NC_046179.1 [Daphnia magna]	3.84678	26	24.7301	410	427	18	36	53	27.6923	16	88.8889	16	88.8889	0	0	Plus	Plus
COX3	NC_046179.1:LOC116925328	GeneID:116925328 (LOC116925328) on NC_046179.1 [Daphnia magna]	5.35874	30	28.3368	4038	4055	18	755	772	2.28137	17	94.4444	17	94.4444	0	0	Plus	Plus
ND2	NC_046179.1:LOC116925330	GeneID:116925330 (LOC116925330) on NC_046179.1 [Daphnia magna]	6.74571	30	28.3368	11260	11243	18	896	913	1.62107	17	94.4444	17	94.4444	0	0	Plus	Minus
12S rRNA	NC_046179.1:LOC116925344	GeneID:116925344 (LOC116925344) on NC_046179.1 [Daphnia magna]	5.09956	30	28.3368	6553	6570	18	22	39	2.39362	17	94.4444	17	94.4444	0	0	Plus	Plus
tRNA-Met	NC_046180.1:LOC116926793	GeneID:116926793 (LOC116926793) on NC_046180.1 [Daphnia magna]	0.315763	30	28.3368	3688	3671	18	40	57	24.6154	17	94.4444	17	94.4444	0	0	Plus	Minus
ND2	NC_046180.1:LOC116927545	GeneID:116927545 (LOC116927545) on NC_046180.1 [Daphnia magna]	0.158644	36	33.7469	133	150	18	204	221	1.82371	18	100	18	100	0	0	Plus	Plus
tRNA-Ser2	NC_046180.1:LOC116927572	GeneID:116927572 (LOC116927572) on NC_046180.1 [Daphnia magna]	4.18872	26	24.7301	779	796	18	16	33	26.087	16	88.8889	16	88.8889	0	0	Plus	Plus
16S rRNA	NC_046181.1:LOC116928632	GeneID:116928632 (LOC116928632) on NC_046181.1 [Daphnia magna]	9.4496	30	28.3368	179	196	18	882	899	1.311	17	94.4444	17	94.4444	0	0	Plus	Plus
tRNA-Glu	NC_046181.1:LOC116928640	GeneID:116928640 (LOC116928640) on NC_046181.1 [Daphnia magna]	0.315763	30	28.3368	1203	1186	18	27	44	24.6154	17	94.4444	17	94.4444	0	0	Plus	Minus
COX3	NC_046181.1:LOC116928872	GeneID:116928872 (LOC116928872) on NC_046181.1 [Daphnia magna]	5.35874	30	28.3368	1229	1246	18	247	264	2.28137	17	94.4444	17	94.4444	0	0	Plus	Plus
ND6	NC_046182.1:LOC116930514	GeneID:116930514 (LOC116930514) on NC_046182.1 [Daphnia magna]	3.3708	30	28.3368	2811	2828	18	425	442	3.57143	17	94.4444	17	94.4444	0	0	Plus	Plus
16S rRNA	NC_046182.1:LOC116930514	GeneID:116930514 (LOC116930514) on NC_046182.1 [Daphnia magna]	9.4496	30	28.3368	181	198	18	882	899	1.311	17	94.4444	17	94.4444	0	0	Plus	Plus
CYTB	NC_046182.1:LOC116930779	GeneID:116930779 (LOC116930779) on NC_046182.1 [Daphnia magna]	7.76842	30	28.3368	749	732	18	965	982	1.41218	17	94.4444	17	94.4444	0	0	Plus	Minus
D-loop	NC_046183.1:LOC116931633	GeneID:116931633 (LOC116931633) on NC_046183.1 [Daphnia magna]	1.87192	30	28.3368	1614	1597	18	2	19	5.53633	17	94.4444	17	94.4444	0	0	Plus	Minus
ND4	NC_046183.1:LOC116931934	GeneID:116931934 (LOC116931934) on NC_046183.1 [Daphnia magna]	9.04332	30	28.3368	1397	1380	18	893	910	1.21673	17	94.4444	17	94.4444	0	0	Plus	Minus
COX3	NC_046183.1:LOC116932406	GeneID:116932406 (LOC116932406) on NC_046183.1 [Daphnia magna]	5.35874	30	28.3368	7078	7061	18	393	410	2.02788	17	94.4444	17	94.4444	0	0	Plus	Minus
tRNA-Ser2	NC_046183.1:LOC116932406	GeneID:116932406 (LOC116932406) on NC_046183.1 [Daphnia magna]	4.18872	26	24.7301	2297	2280	18	23	40	23.1884	16	88.8889	16	88.8889	0	0	Plus	Minus
tRNA-Cys	NC_046183.1:LOC116932438	GeneID:116932438 (LOC116932438) on NC_046183.1 [Daphnia magna]	3.7613	26	24.7301	1614	1631	18	21	38	28.125	16	88.8889	16	88.8889	0	0	Plus	Plus
tRNA-Arg	NC_046183.1:LOC116932488	GeneID:116932488 (LOC116932488) on NC_046183.1 [Daphnia magna]	3.7613	26	24.7301	217	200	18	37	54	25	16	88.8889	16	88.8889	0	0	Plus	Minus
ATP6	NC_046183.1:LOC116932591	GeneID:116932591 (LOC116932591) on NC_046183.1 [Daphnia magna]	4.56916	30	28.3368	5461	5478	18	607	624	2.66667	17	94.4444	17	94.4444	0	0	Plus	Plus
tRNA-Ala	NW_022653518.1:LOC116933244	GeneID:116933244 (LOC116933244) on NW_022653518.1 [Daphnia magna]	3.59033	26	24.7301	4099	4082	18	4	21	25.8065	16	88.8889	16	88.8889	0	0	Plus	Minus
16S rRNA	NW_022653805.1:LOC116933384	GeneID:116933384 (LOC116933384) on NW_022653805.1 [Daphnia magna]	9.4496	30	28.3368	931	914	18	838	855	1.16533	17	94.4444	17	94.4444	0	0	Plus	Minus
ND4	NW_022654411.1:LOC116933780	GeneID:116933780 (LOC116933780) on NW_022654411.1 [Daphnia magna]	9.04332	30	28.3368	1277	1260	18	893	910	1.21673	17	94.4444	17	94.4444	0	0	Plus	Minus
tRNA-His	NC_046174.1:LOC116933870	GeneID:116933870 (LOC116933870) on NC_046174.1 [Daphnia magna]	0.301729	30	28.3368	931	948	18	11	28	28.5714	17	94.4444	17	94.4444	0	0	Plus	Plus
tRNA-Met	NW_022654798.1:LOC116934072	GeneID:116934072 (LOC116934072) on NW_022654798.1 [Daphnia magna]	0.315763	30	28.3368	1100	1083	18	40	57	24.6154	17	94.4444	17	94.4444	0	0	Plus	Minus
tRNA-Met	NW_022654798.1:LOC116934074	GeneID:116934074 (LOC116934074) on NW_022654798.1 [Daphnia magna]	0.315763	30	28.3368	982	965	18	40	57	24.6154	17	94.4444	17	94.4444	0	0	Plus	Minus
ND2	NW_022655044.1:LOC116934232	GeneID:116934232 (LOC116934232) on NW_022655044.1 [Daphnia magna]	6.74571	30	28.3368	5123	5106	18	154	171	1.62107	17	94.4444	17	94.4444	0	0	Plus	Minus
COX3	NW_022656784.1:LOC116935412	GeneID:116935412 (LOC116935412) on NW_022656784.1 [Daphnia magna]	0.126026	36	33.7469	902	919	18	541	558	2.28137	18	100	18	100	0	0	Plus	Plus
COX3	NW_022656802.1:LOC116935447	GeneID:116935447 (LOC116935447) on NW_022656802.1 [Daphnia magna]	5.35874	30	28.3368	976	993	18	719	736	2.28137	17	94.4444	17	94.4444	0	0	Plus	Plus
tRNA-Val	NW_022656802.1:LOC116935448	GeneID:116935448 (LOC116935448) on NW_022656802.1 [Daphnia magna]	4.44517	26	24.7301	943	960	18	23	40	25	16	88.8889	16	88.8889	0	0	Plus	Plus
ND4	NW_022656805.1:LOC116935457	GeneID:116935457 (LOC116935457) on NW_022656805.1 [Daphnia magna]	9.04332	30	28.3368	724	707	18	393	410	1.21673	17	94.4444	17	94.4444	0	0	Plus	Minus
COX3	NW_022656831.1:LOC116935630	GeneID:116935630 (LOC116935630) on NW_022656831.1 [Daphnia magna]	5.35874	30	28.3368	211	228	18	674	691	2.28137	17	94.4444	17	94.4444	0	0	Plus	Plus
tRNA-Arg	NW_022656878.1:LOC116935852	GeneID:116935852 (LOC116935852) on NW_022656878.1 [Daphnia magna]	3.7613	26	24.7301	322	305	18	37	54	25	16	88.8889	16	88.8889	0	0	Plus	Minus
ND6	NC_046174.1:LOC116936604	GeneID:116936604 (LOC116936604) on NC_046174.1 [Daphnia magna]	3.3708	30	28.3368	1587	1604	18	466	483	3.57143	17	94.4444	17	94.4444	0	0	Plus	Plus
12S rRNA	NC_046175.1:LOC116936778	GeneID:116936778 (LOC116936778) on NC_046175.1 [Daphnia magna]	5.09956	30	28.3368	404	421	18	682	699	2.39362	17	94.4444	17	94.4444	0	0	Plus	Plus
tRNA-Cys	NC_046175.1:LOC116936781	GeneID:116936781 (LOC116936781) on NC_046175.1 [Daphnia magna]	3.7613	26	24.7301	2956	2939	18	21	38	25	16	88.8889	16	88.8889	0	0	Plus	Minus
ND5	NC_046175.1:LOC116936782	GeneID:116936782 (LOC116936782) on NC_046175.1 [Daphnia magna]	0.277137	36	33.7469	2102	2119	18	728	745	1.05386	18	100	18	100	0	0	Plus	Plus
COX2	NC_046175.1:LOC116936806	GeneID:116936806 (LOC116936806) on NC_046175.1 [Daphnia magna]	4.59719	30	28.3368	5107	5124	18	416	433	2.65096	17	94.4444	17	94.4444	0	0	Plus	Plus
CYTB	NC_046175.1:LOC116936806	GeneID:116936806 (LOC116936806) on NC_046175.1 [Daphnia magna]	7.76842	30	28.3368	3830	3813	18	906	923	1.41218	17	94.4444	17	94.4444	0	0	Plus	Minus
tRNA-Glu	NC_046175.1:LOC116915756	GeneID:116915756 (LOC116915756) on NC_046175.1 [Daphnia magna]	1.10212	28	26.5335	678	660	19	31	49	26.1538	17	89.4737	17	89.4737	0	0	Plus	Minus
D-loop	NC_046175.1:LOC116916087	GeneID:116916087 (LOC116916087) on NC_046175.1 [Daphnia magna]	6.53363	28	26.5335	2183	2165	19	199	217	5.88235	17	89.4737	17	89.4737	0	0	Plus	Minus
tRNA-Glu	NC_046175.1:LOC116916583	GeneID:116916583 (LOC116916583) on NC_046175.1 [Daphnia magna]	1.10212	28	26.5335	2814	2832	19	33	51	29.2308	17	89.4737	17	89.4737	0	0	Plus	Plus
tRNA-Thr	NC_046175.1:LOC116917739	GeneID:116917739 (LOC116917739) on NC_046175.1 [Daphnia magna]	3.67582	26	24.7301	1372	1390	19	36	55	30.1587	18	90	18	90	1	5	Plus	Plus
ND3	NC_046175.1:LOC116917786	GeneID:116917786 (LOC116917786) on NC_046175.1 [Daphnia magna]	0.664582	32	30.1402	4404	4422	19	67	85	5.36723	18	94.7368	18	94.7368	0	0	Plus	Plus
ND3	NC_046176.1:LOC116918555	GeneID:116918555 (LOC116918555) on NC_046176.1 [Daphnia magna]	0.664582	32	30.1402	464	482	19	183	201	5.36723	18	94.7368	18	94.7368	0	0	Plus	Plus
tRNA-Glu	NC_046176.1:LOC116918827	GeneID:116918827 (LOC116918827) on NC_046176.1 [Daphnia magna]	1.10212	28	26.5335	2731	2713	19	25	43	26.1538	17	89.4737	17	89.4737	0	0	Plus	Minus
12S rRNA	NC_046176.1:LOC116919312	GeneID:116919312 (LOC116919312) on NC_046176.1 [Daphnia magna]	5.09956	30	28.3368	528	510	19	155	174	2.26064	19	95	19	95	1	5	Plus	Minus
COX1	NC_046176.1:LOC116919329	GeneID:116919329 (LOC116919329) on NC_046176.1 [Daphnia magna]	3.03318	32	30.1402	611	629	19	694	712	1.23617	18	94.7368	18	94.7368	0	0	Plus	Plus
tRNA-Gln	NC_046176.1:LOC116919344	GeneID:116919344 (LOC116919344) on NC_046176.1 [Daphnia magna]	1.1756	28	26.5335	2100	2082	19	38	56	25	17	89.4737	17	89.4737	0	0	Plus	Minus
ND4	NC_046176.1:LOC116919667	GeneID:116919667 (LOC116919667) on NC_046176.1 [Daphnia magna]	2.59095	32	30.1402	2812	2794	19	992	1010	1.29278	18	94.7368	18	94.7368	0	0	Plus	Minus
tRNA-Ser2	NC_046176.1:LOC116919817	GeneID:116919817 (LOC116919817) on NC_046176.1 [Daphnia magna]	0.0985093	32	30.1402	1727	1745	19	9	27	27.5362	18	94.7368	18	94.7368	0	0	Plus	Plus
COX2	NC_046176.1:LOC116919869	GeneID:116919869 (LOC116919869) on NC_046176.1 [Daphnia magna]	1.31712	32	30.1402	214	196	19	49	67	2.50368	18	94.7368	18	94.7368	0	0	Plus	Minus
D-loop	NC_046177.1:LOC116920663	GeneID:116920663 (LOC116920663) on NC_046177.1 [Daphnia magna]	6.53363	28	26.5335	1798	1780	19	213	231	5.88235	17	89.4737	17	89.4737	0	0	Plus	Minus
ND3	NC_046174.1:LOC116922780	GeneID:116922780 (LOC116922780) on NC_046174.1 [Daphnia magna]	0.664582	32	30.1402	48	66	19	72	90	5.36723	18	94.7368	18	94.7368	0	0	Plus	Plus
tRNA-Glu	NC_046174.1:LOC116923108	GeneID:116923108 (LOC116923108) on NC_046174.1 [Daphnia magna]	1.10212	28	26.5335	4654	4672	19	33	51	29.2308	17	89.4737	17	89.4737	0	0	Plus	Plus
D-loop	NC_046178.1:LOC116923165	GeneID:116923165 (LOC116923165) on NC_046178.1 [Daphnia magna]	6.53363	28	26.5335	1327	1345	19	1	19	6.57439	17	89.4737	17	89.4737	0	0	Plus	Plus
D-loop	NC_046178.1:LOC116923280	GeneID:116923280 (LOC116923280) on NC_046178.1 [Daphnia magna]	0.536313	32	30.1402	673	655	19	118	136	5.88235	18	94.7368	18	94.7368	0	0	Plus	Minus
tRNA-Thr	NC_046178.1:LOC116923347	GeneID:116923347 (LOC116923347) on NC_046178.1 [Daphnia magna]	3.67582	26	24.7301	508	526	19	36	55	30.1587	18	90	18	90	1	5	Plus	Plus
ND3	NC_046178.1:LOC116923388	GeneID:116923388 (LOC116923388) on NC_046178.1 [Daphnia magna]	8.09626	28	26.5335	8832	8814	19	88	106	4.80226	17	89.4737	17	89.4737	0	0	Plus	Minus
ND4	NC_046179.1:LOC116924571	GeneID:116924571 (LOC116924571) on NC_046179.1 [Daphnia magna]	2.59095	32	30.1402	7375	7393	19	980	998	1.44487	18	94.7368	18	94.7368	0	0	Plus	Plus
ND1	NC_046179.1:LOC116924571	GeneID:116924571 (LOC116924571) on NC_046179.1 [Daphnia magna]	1.81226	32	30.1402	2804	2786	19	711	729	1.83387	18	94.7368	18	94.7368	0	0	Plus	Minus
tRNA-Ile	NC_046180.1:LOC116927475	GeneID:116927475 (LOC116927475) on NC_046180.1 [Daphnia magna]	1.07763	28	26.5335	878	860	19	32	50	26.5625	17	89.4737	17	89.4737	0	0	Plus	Minus
tRNA-Ser2	NC_046180.1:LOC116927589	GeneID:116927589 (LOC116927589) on NC_046180.1 [Daphnia magna]	1.20009	28	26.5335	920	938	19	9	27	27.5362	17	89.4737	17	89.4737	0	0	Plus	Plus
16S rRNA	NC_046181.1:LOC116928722	GeneID:116928722 (LOC116928722) on NC_046181.1 [Daphnia magna]	2.70736	32	30.1402	3079	3097	19	413	431	1.38383	18	94.7368	18	94.7368	0	0	Plus	Plus
ND3	NC_046182.1:LOC116930485	GeneID:116930485 (LOC116930485) on NC_046182.1 [Daphnia magna]	8.09626	28	26.5335	3555	3573	19	58	76	5.36723	17	89.4737	17	89.4737	0	0	Plus	Plus
D-loop	NC_046182.1:LOC116931292	GeneID:116931292 (LOC116931292) on NC_046182.1 [Daphnia magna]	6.53363	28	26.5335	38	20	19	174	192	5.88235	17	89.4737	17	89.4737	0	0	Plus	Minus
D-loop	NC_046183.1:LOC116931920	GeneID:116931920 (LOC116931920) on NC_046183.1 [Daphnia magna]	6.53363	28	26.5335	361	343	19	100	118	5.88235	17	89.4737	17	89.4737	0	0	Plus	Minus
ND4L	NC_046183.1:LOC116932496	GeneID:116932496 (LOC116932496) on NC_046183.1 [Daphnia magna]	6.94963	28	26.5335	6700	6718	19	66	84	6.20915	17	89.4737	17	89.4737	0	0	Plus	Plus
ND2	NC_046183.1:LOC116932515	GeneID:116932515 (LOC116932515) on NC_046183.1 [Daphnia magna]	1.93268	32	30.1402	3421	3403	19	434	452	1.72239	18	94.7368	18	94.7368	0	0	Plus	Minus
tRNA-Glu	NC_046183.1:LOC116932910	GeneID:116932910 (LOC116932910) on NC_046183.1 [Daphnia magna]	1.10212	28	26.5335	19	1	19	8	26	26.1538	17	89.4737	17	89.4737	0	0	Plus	Minus
tRNA-Asn	NW_022653779.1:LOC116933376	GeneID:116933376 (LOC116933376) on NW_022653779.1 [Daphnia magna]	1.15111	28	26.5335	1825	1843	19	14	32	28.3582	17	89.4737	17	89.4737	0	0	Plus	Plus
tRNA-Ser2	NW_022653898.1:LOC116933453	GeneID:116933453 (LOC116933453) on NW_022653898.1 [Daphnia magna]	0.343831	30	28.3368	135	153	19	25	44	27.5362	19	95	19	95	1	5	Plus	Plus
tRNA-Gln	NW_022654451.1:LOC116933824	GeneID:116933824 (LOC116933824) on NW_022654451.1 [Daphnia magna]	1.1756	28	26.5335	232	214	19	23	41	25	17	89.4737	17	89.4737	0	0	Plus	Minus
D-loop	NC_046174.1:LOC116933870	GeneID:116933870 (LOC116933870) on NC_046174.1 [Daphnia magna]	6.53363	28	26.5335	1526	1508	19	8	26	5.88235	17	89.4737	17	89.4737	0	0	Plus	Minus
tRNA-Gln	NW_022654798.1:LOC116934073	GeneID:116934073 (LOC116934073) on NW_022654798.1 [Daphnia magna]	1.1756	28	26.5335	498	480	19	23	41	25	17	89.4737	17	89.4737	0	0	Plus	Minus
tRNA-Gln	NW_022655597.1:LOC116934590	GeneID:116934590 (LOC116934590) on NW_022655597.1 [Daphnia magna]	4.10324	26	24.7301	3459	3441	19	44	63	25	18	90	18	90	1	5	Plus	Minus
COX2	NW_022656101.1:LOC116934932	GeneID:116934932 (LOC116934932) on NW_022656101.1 [Daphnia magna]	1.31712	32	30.1402	1266	1248	19	333	351	2.50368	18	94.7368	18	94.7368	0	0	Plus	Minus
tRNA-Trp	NW_022656784.1:LOC116935412	GeneID:116935412 (LOC116935412) on NW_022656784.1 [Daphnia magna]	1.07763	28	26.5335	238	220	19	10	28	26.5625	17	89.4737	17	89.4737	0	0	Plus	Minus
ND5	NW_022656813.1:LOC116935492	GeneID:116935492 (LOC116935492) on NW_022656813.1 [Daphnia magna]	3.37622	32	30.1402	758	776	19	681	699	1.11241	18	94.7368	18	94.7368	0	0	Plus	Plus
ND1	NW_022656821.1:LOC116935553	GeneID:116935553 (LOC116935553) on NW_022656821.1 [Daphnia magna]	1.81226	32	30.1402	1105	1087	19	457	475	1.83387	18	94.7368	18	94.7368	0	0	Plus	Minus
ND6	NC_046174.1:LOC116936665	GeneID:116936665 (LOC116936665) on NC_046174.1 [Daphnia magna]	0.965752	32	30.1402	9372	9354	19	193	211	3.37302	18	94.7368	18	94.7368	0	0	Plus	Minus
ND3	NC_046175.1:LOC116936781	GeneID:116936781 (LOC116936781) on NC_046175.1 [Daphnia magna]	8.09626	28	26.5335	519	501	19	182	199	4.80226	18	94.7368	18	94.7368	1	5.26316	Plus	Minus
ND6	NC_046175.1:LOC116915311	GeneID:116915311 (LOC116915311) on NC_046175.1 [Daphnia magna]	3.3708	30	28.3368	144	163	20	196	215	3.96825	18	90	18	90	0	0	Plus	Plus
tRNA-Cys	NC_046175.1:LOC116915544	GeneID:116915544 (LOC116915544) on NC_046175.1 [Daphnia magna]	0.308746	30	28.3368	1649	1630	20	34	53	28.125	18	90	18	90	0	0	Plus	Minus
D-loop	NC_046175.1:LOC116915545	GeneID:116915545 (LOC116915545) on NC_046175.1 [Daphnia magna]	1.87192	30	28.3368	697	716	20	5	24	6.92042	18	90	18	90	0	0	Plus	Plus
D-loop	NC_046175.1:LOC116915545	GeneID:116915545 (LOC116915545) on NC_046175.1 [Daphnia magna]	1.87192	30	28.3368	2159	2140	20	6	25	6.22837	18	90	18	90	0	0	Plus	Minus
16S rRNA	NC_046174.1:LOC116917312	GeneID:116917312 (LOC116917312) on NC_046174.1 [Daphnia magna]	9.4496	30	28.3368	55	74	20	723	742	1.45666	18	90	18	90	0	0	Plus	Plus
ATP6	NC_046175.1:LOC116917786	GeneID:116917786 (LOC116917786) on NC_046175.1 [Daphnia magna]	4.56916	30	28.3368	10171	10190	20	50	69	2.96296	18	90	18	90	0	0	Plus	Plus
16S rRNA	NC_046175.1:LOC116917872	GeneID:116917872 (LOC116917872) on NC_046175.1 [Daphnia magna]	0.77567	34	31.9436	1958	1977	20	943	962	1.45666	19	95	19	95	0	0	Plus	Plus
ND2	NC_046176.1:LOC116919345	GeneID:116919345 (LOC116919345) on NC_046176.1 [Daphnia magna]	6.74571	30	28.3368	2525	2544	20	433	452	2.02634	18	90	18	90	0	0	Plus	Plus
COX2	NC_046176.1:LOC116919600	GeneID:116919600 (LOC116919600) on NC_046176.1 [Daphnia magna]	4.59719	30	28.3368	1190	1209	20	655	674	2.94551	18	90	18	90	0	0	Plus	Plus
ND2	NC_046176.1:LOC116919823	GeneID:116919823 (LOC116919823) on NC_046176.1 [Daphnia magna]	6.74571	30	28.3368	778	797	20	433	452	2.02634	18	90	18	90	0	0	Plus	Plus
12S rRNA	NC_046177.1:LOC116920607	GeneID:116920607 (LOC116920607) on NC_046177.1 [Daphnia magna]	5.09956	30	28.3368	506	525	20	512	531	2.65957	18	90	18	90	0	0	Plus	Plus
tRNA-Ile	NC_046177.1:LOC116920659	GeneID:116920659 (LOC116920659) on NC_046177.1 [Daphnia magna]	0.308746	30	28.3368	7279	7298	20	11	30	31.25	18	90	18	90	0	0	Plus	Plus
D-loop	NC_046177.1:LOC116920723	GeneID:116920723 (LOC116920723) on NC_046177.1 [Daphnia magna]	0.153656	34	31.9436	23	4	20	1	20	6.22837	19	95	19	95	0	0	Plus	Minus
ND6	NC_046177.1:LOC116921015	GeneID:116921015 (LOC116921015) on NC_046177.1 [Daphnia magna]	3.3708	30	28.3368	1636	1655	20	418	437	3.96825	18	90	18	90	0	0	Plus	Plus
ND6	NC_046177.1:LOC116921017	GeneID:116921017 (LOC116921017) on NC_046177.1 [Daphnia magna]	3.3708	30	28.3368	5661	5642	20	194	213	3.57143	18	90	18	90	0	0	Plus	Minus
ND1	NC_046177.1:LOC116921017	GeneID:116921017 (LOC116921017) on NC_046177.1 [Daphnia magna]	6.32542	30	28.3368	3596	3615	20	159	178	2.1575	18	90	18	90	0	0	Plus	Plus
ND5	NC_046177.1:LOC116921947	GeneID:116921947 (LOC116921947) on NC_046177.1 [Daphnia magna]	0.967302	34	31.9436	3025	3006	20	592	611	1.05386	19	95	19	95	0	0	Plus	Minus
16S rRNA	NC_046178.1:LOC116923322	GeneID:116923322 (LOC116923322) on NC_046178.1 [Daphnia magna]	9.4496	30	28.3368	217	198	20	1113	1132	1.311	18	90	18	90	0	0	Plus	Minus
CYTB	NC_046178.1:LOC116923953	GeneID:116923953 (LOC116923953) on NC_046178.1 [Daphnia magna]	7.76842	30	28.3368	7228	7209	20	183	202	1.5887	18	90	18	90	0	0	Plus	Minus
ND4	NC_046178.1:LOC116923981	GeneID:116923981 (LOC116923981) on NC_046178.1 [Daphnia magna]	2.59095	32	30.1402	1280	1299	20	985	1005	1.52091	20	95.2381	20	95.2381	1	4.7619	Plus	Plus
COX2	NC_046179.1:LOC116925328	GeneID:116925328 (LOC116925328) on NC_046179.1 [Daphnia magna]	4.59719	30	28.3368	3345	3326	20	48	67	2.65096	18	90	18	90	0	0	Plus	Minus
D-loop	NC_046180.1:LOC116926865	GeneID:116926865 (LOC116926865) on NC_046180.1 [Daphnia magna]	0.00361365	40	37.3537	9821	9840	20	163	182	6.92042	20	100	20	100	0	0	Plus	Plus
16S rRNA	NC_046180.1:LOC116927508	GeneID:116927508 (LOC116927508) on NC_046180.1 [Daphnia magna]	9.4496	30	28.3368	486	505	20	1088	1107	1.45666	18	90	18	90	0	0	Plus	Plus
tRNA-Thr	NC_046180.1:LOC116927756	GeneID:116927756 (LOC116927756) on NC_046180.1 [Daphnia magna]	0.301729	30	28.3368	1097	1116	20	8	27	31.746	18	90	18	90	0	0	Plus	Plus
16S rRNA	NC_046180.1:LOC116927837	GeneID:116927837 (LOC116927837) on NC_046180.1 [Daphnia magna]	9.4496	30	28.3368	1820	1839	20	26	45	1.45666	18	90	18	90	0	0	Plus	Plus
tRNA-Leu1	NC_046181.1:LOC116929564	GeneID:116929564 (LOC116929564) on NC_046181.1 [Daphnia magna]	0.336814	30	28.3368	8429	8448	20	31	50	29.4118	18	90	18	90	0	0	Plus	Plus
ND4	NC_046181.1:LOC116929576	GeneID:116929576 (LOC116929576) on NC_046181.1 [Daphnia magna]	9.04332	30	28.3368	335	354	20	756	775	1.52091	18	90	18	90	0	0	Plus	Plus
ND1	NC_046182.1:LOC116930041	GeneID:116930041 (LOC116930041) on NC_046182.1 [Daphnia magna]	6.32542	30	28.3368	1460	1479	20	632	651	2.1575	18	90	18	90	0	0	Plus	Plus
ND4	NC_046182.1:LOC116930503	GeneID:116930503 (LOC116930503) on NC_046182.1 [Daphnia magna]	9.04332	30	28.3368	2824	2843	20	982	1001	1.52091	18	90	18	90	0	0	Plus	Plus
COX2	NC_046182.1:LOC116930530	GeneID:116930530 (LOC116930530) on NC_046182.1 [Daphnia magna]	4.59719	30	28.3368	1108	1089	20	327	346	2.65096	18	90	18	90	0	0	Plus	Minus
ND3	NC_046182.1:LOC116930760	GeneID:116930760 (LOC116930760) on NC_046182.1 [Daphnia magna]	2.31962	30	28.3368	247	266	20	185	204	5.64972	18	90	18	90	0	0	Plus	Plus
ND2	NC_046183.1:LOC116931960	GeneID:116931960 (LOC116931960) on NC_046183.1 [Daphnia magna]	6.74571	30	28.3368	4418	4399	20	205	224	1.82371	18	90	18	90	0	0	Plus	Minus
ATP6	NC_046183.1:LOC116932226	GeneID:116932226 (LOC116932226) on NC_046183.1 [Daphnia magna]	4.56916	30	28.3368	465	484	20	156	175	2.96296	18	90	18	90	0	0	Plus	Plus
ND6	NC_046183.1:LOC116932459	GeneID:116932459 (LOC116932459) on NC_046183.1 [Daphnia magna]	3.3708	30	28.3368	1097	1078	20	197	216	3.57143	18	90	18	90	0	0	Plus	Minus
ND2	NC_046183.1:LOC116932498	GeneID:116932498 (LOC116932498) on NC_046183.1 [Daphnia magna]	6.74571	30	28.3368	2354	2373	20	895	914	2.02634	18	90	18	90	0	0	Plus	Plus
ND1	NC_046183.1:LOC116932917	GeneID:116932917 (LOC116932917) on NC_046183.1 [Daphnia magna]	6.32542	30	28.3368	969	950	20	60	79	1.94175	18	90	18	90	0	0	Plus	Minus
CYTB	NW_022655044.1:LOC116934232	GeneID:116934232 (LOC116934232) on NW_022655044.1 [Daphnia magna]	0.637671	34	31.9436	10066	10047	20	98	117	1.5887	19	95	19	95	0	0	Plus	Minus
16S rRNA	NW_022656130.1:LOC116934952	GeneID:116934952 (LOC116934952) on NW_022656130.1 [Daphnia magna]	9.4496	30	28.3368	2422	2403	20	871	890	1.311	18	90	18	90	0	0	Plus	Minus
COX2	NW_022656751.1:LOC116935394	GeneID:116935394 (LOC116935394) on NW_022656751.1 [Daphnia magna]	4.59719	30	28.3368	350	331	20	382	401	2.65096	18	90	18	90	0	0	Plus	Minus
COX3	NW_022656815.1:LOC116935506	GeneID:116935506 (LOC116935506) on NW_022656815.1 [Daphnia magna]	5.35874	30	28.3368	825	844	20	250	269	2.53485	18	90	18	90	0	0	Plus	Plus
ND6	NW_022656815.1:LOC116935506	GeneID:116935506 (LOC116935506) on NW_022656815.1 [Daphnia magna]	3.3708	30	28.3368	570	551	20	194	213	3.57143	18	90	18	90	0	0	Plus	Minus
ND2	NW_022656828.1:LOC116935616	GeneID:116935616 (LOC116935616) on NW_022656828.1 [Daphnia magna]	0.553722	34	31.9436	1999	1980	20	894	913	1.82371	19	95	19	95	0	0	Plus	Minus
D-loop	NW_022656880.1:LOC116935856	GeneID:116935856 (LOC116935856) on NW_022656880.1 [Daphnia magna]	0.153656	34	31.9436	961	942	20	125	144	6.22837	19	95	19	95	0	0	Plus	Minus
CYTB	NW_022657023.1:LOC116936014	GeneID:116936014 (LOC116936014) on NW_022657023.1 [Daphnia magna]	7.76842	30	28.3368	322	341	20	1066	1085	1.76523	18	90	18	90	0	0	Plus	Plus
COX2	NW_022657065.1:LOC116936053	GeneID:116936053 (LOC116936053) on NW_022657065.1 [Daphnia magna]	4.59719	30	28.3368	1984	1965	20	382	401	2.65096	18	90	18	90	0	0	Plus	Minus
16S rRNA	NC_046175.1:LOC116936743	GeneID:116936743 (LOC116936743) on NC_046175.1 [Daphnia magna]	9.4496	30	28.3368	221	240	20	417	436	1.45666	18	90	18	90	0	0	Plus	Plus
ND2	NC_046175.1:LOC116936782	GeneID:116936782 (LOC116936782) on NC_046175.1 [Daphnia magna]	6.74571	30	28.3368	357	376	20	968	987	2.02634	18	90	18	90	0	0	Plus	Plus
tRNA-Val	NC_046175.1:LOC116936787	GeneID:116936787 (LOC116936787) on NC_046175.1 [Daphnia magna]	4.44517	26	24.7301	5023	5004	20	42	60	25	18	90	18	90	1	5	Plus	Minus
tRNA-Glu	NC_046175.1:LOC116917440	GeneID:116917440 (LOC116917440) on NC_046175.1 [Daphnia magna]	3.84678	26	24.7301	4669	4689	21	25	45	32.3077	18	85.7143	18	85.7143	0	0	Plus	Plus
ND4	NC_046175.1:LOC116917440	GeneID:116917440 (LOC116917440) on NC_046175.1 [Daphnia magna]	2.59095	32	30.1402	2748	2768	21	816	836	1.59696	19	90.4762	19	90.4762	0	0	Plus	Plus
12S rRNA	NC_046175.1:LOC116917775	GeneID:116917775 (LOC116917775) on NC_046175.1 [Daphnia magna]	1.46105	32	30.1402	1336	1356	21	150	170	2.79255	19	90.4762	19	90.4762	0	0	Plus	Plus
CYTB	NC_046175.1:LOC116917778	GeneID:116917778 (LOC116917778) on NC_046175.1 [Daphnia magna]	2.22569	32	30.1402	1027	1047	21	573	593	1.85349	19	90.4762	19	90.4762	0	0	Plus	Plus
ND2	NC_046175.1:LOC116917827	GeneID:116917827 (LOC116917827) on NC_046175.1 [Daphnia magna]	1.93268	32	30.1402	710	690	21	207	227	1.92503	19	90.4762	19	90.4762	0	0	Plus	Minus
16S rRNA	NC_046175.1:LOC116917880	GeneID:116917880 (LOC116917880) on NC_046175.1 [Daphnia magna]	2.70736	32	30.1402	4350	4370	21	727	747	1.5295	19	90.4762	19	90.4762	0	0	Plus	Plus
ND2	NC_046176.1:LOC116918553	GeneID:116918553 (LOC116918553) on NC_046176.1 [Daphnia magna]	1.93268	32	30.1402	20034	20054	21	438	458	2.12766	19	90.4762	19	90.4762	0	0	Plus	Plus
ATP6	NC_046176.1:LOC116919303	GeneID:116919303 (LOC116919303) on NC_046176.1 [Daphnia magna]	0.107456	36	33.7469	1466	1446	21	513	533	2.81481	20	95.2381	20	95.2381	0	0	Plus	Minus
tRNA-Gly	NC_046176.1:LOC116919340	GeneID:116919340 (LOC116919340) on NC_046176.1 [Daphnia magna]	3.67582	26	24.7301	1931	1911	21	12	32	30.1587	18	85.7143	18	85.7143	0	0	Plus	Minus
ND6	NC_046177.1:LOC116920563	GeneID:116920563 (LOC116920563) on NC_046177.1 [Daphnia magna]	0.0792737	36	33.7469	1108	1088	21	191	211	3.76984	20	95.2381	20	95.2381	0	0	Plus	Minus
tRNA-Arg	NC_046177.1:LOC116920581	GeneID:116920581 (LOC116920581) on NC_046177.1 [Daphnia magna]	0.0884573	32	30.1402	1947	1967	21	11	31	32.8125	19	90.4762	19	90.4762	0	0	Plus	Plus
ND2	NC_046178.1:LOC116922345	GeneID:116922345 (LOC116922345) on NC_046178.1 [Daphnia magna]	1.93268	32	30.1402	555	575	21	896	916	2.12766	19	90.4762	19	90.4762	0	0	Plus	Plus
tRNA-Ser2	NC_046178.1:LOC116922345	GeneID:116922345 (LOC116922345) on NC_046178.1 [Daphnia magna]	4.18872	26	24.7301	1434	1454	21	28	48	30.4348	18	85.7143	18	85.7143	0	0	Plus	Plus
COX2	NC_046178.1:LOC116922885	GeneID:116922885 (LOC116922885) on NC_046178.1 [Daphnia magna]	1.31712	32	30.1402	1654	1634	21	86	106	2.79823	19	90.4762	19	90.4762	0	0	Plus	Minus
ND1	NC_046178.1:LOC116923957	GeneID:116923957 (LOC116923957) on NC_046178.1 [Daphnia magna]	0.14876	36	33.7469	1745	1725	21	40	60	2.04962	20	95.2381	20	95.2381	0	0	Plus	Minus
tRNA-His	NC_046180.1:LOC116926874	GeneID:116926874 (LOC116926874) on NC_046180.1 [Daphnia magna]	3.67582	26	24.7301	3134	3114	21	6	26	30.1587	18	85.7143	18	85.7143	0	0	Plus	Minus
tRNA-Thr	NC_046180.1:LOC116926956	GeneID:116926956 (LOC116926956) on NC_046180.1 [Daphnia magna]	3.67582	26	24.7301	1145	1125	21	29	49	30.1587	18	85.7143	18	85.7143	0	0	Plus	Minus
ND5	NC_046181.1:LOC116928651	GeneID:116928651 (LOC116928651) on NC_046181.1 [Daphnia magna]	3.37622	32	30.1402	396	416	21	987	1007	1.22951	19	90.4762	19	90.4762	0	0	Plus	Plus
16S rRNA	NC_046181.1:LOC116928706	GeneID:116928706 (LOC116928706) on NC_046181.1 [Daphnia magna]	2.70736	32	30.1402	3800	3780	21	105	125	1.38383	19	90.4762	19	90.4762	0	0	Plus	Minus
ND6	NC_046181.1:LOC116928722	GeneID:116928722 (LOC116928722) on NC_046181.1 [Daphnia magna]	3.3708	30	28.3368	2860	2880	21	189	210	4.16667	20	90.9091	20	90.9091	1	4.54545	Plus	Plus
16S rRNA	NC_046181.1:LOC116929858	GeneID:116929858 (LOC116929858) on NC_046181.1 [Daphnia magna]	2.70736	32	30.1402	909	929	21	727	747	1.5295	19	90.4762	19	90.4762	0	0	Plus	Plus
COX3	NC_046182.1:LOC116930493	GeneID:116930493 (LOC116930493) on NC_046182.1 [Daphnia magna]	1.53531	32	30.1402	1008	1028	21	282	302	2.6616	19	90.4762	19	90.4762	0	0	Plus	Plus
16S rRNA	NC_046182.1:LOC116930750	GeneID:116930750 (LOC116930750) on NC_046182.1 [Daphnia magna]	2.70736	32	30.1402	592	572	21	729	749	1.38383	19	90.4762	19	90.4762	0	0	Plus	Minus
tRNA-Cys	NC_046182.1:LOC116931314	GeneID:116931314 (LOC116931314) on NC_046182.1 [Daphnia magna]	3.7613	26	24.7301	277	257	21	35	55	29.6875	18	85.7143	18	85.7143	0	0	Plus	Minus
tRNA-Gly	NC_046183.1:LOC116931617	GeneID:116931617 (LOC116931617) on NC_046183.1 [Daphnia magna]	0.301729	30	28.3368	404	424	21	16	37	33.3333	20	90.9091	20	90.9091	1	4.54545	Plus	Plus
16S rRNA	NC_046183.1:LOC116931630	GeneID:116931630 (LOC116931630) on NC_046183.1 [Daphnia magna]	2.70736	32	30.1402	823	803	21	494	514	1.38383	19	90.4762	19	90.4762	0	0	Plus	Minus
ND5	NC_046183.1:LOC116931633	GeneID:116931633 (LOC116931633) on NC_046183.1 [Daphnia magna]	3.37622	32	30.1402	1628	1608	21	1462	1482	1.11241	19	90.4762	19	90.4762	0	0	Plus	Minus
tRNA-Gly	NC_046183.1:LOC116932438	GeneID:116932438 (LOC116932438) on NC_046183.1 [Daphnia magna]	0.301729	30	28.3368	1689	1709	21	16	37	33.3333	20	90.9091	20	90.9091	1	4.54545	Plus	Plus
ND6	NW_022655044.1:LOC116934232	GeneID:116934232 (LOC116934232) on NW_022655044.1 [Daphnia magna]	3.3708	30	28.3368	3062	3042	21	196	217	3.76984	20	90.9091	20	90.9091	1	4.54545	Plus	Minus
ND1	NW_022656805.1:LOC116935458	GeneID:116935458 (LOC116935458) on NW_022656805.1 [Daphnia magna]	1.81226	32	30.1402	729	709	21	632	652	2.04962	19	90.4762	19	90.4762	0	0	Plus	Minus
ND6	NW_022656839.1:LOC116935665	GeneID:116935665 (LOC116935665) on NW_022656839.1 [Daphnia magna]	3.3708	30	28.3368	44	64	21	190	211	4.16667	20	90.9091	20	90.9091	1	4.54545	Plus	Plus
tRNA-Thr	NW_022656871.1:LOC116935815	GeneID:116935815 (LOC116935815) on NW_022656871.1 [Daphnia magna]	3.67582	26	24.7301	2082	2062	21	29	49	30.1587	18	85.7143	18	85.7143	0	0	Plus	Minus
CYTB	NW_022656881.1:LOC116935867	GeneID:116935867 (LOC116935867) on NW_022656881.1 [Daphnia magna]	2.22569	32	30.1402	11933	11913	21	464	484	1.67696	19	90.4762	19	90.4762	0	0	Plus	Minus
tRNA-Ser2	NW_022656881.1:LOC116935867	GeneID:116935867 (LOC116935867) on NW_022656881.1 [Daphnia magna]	4.18872	26	24.7301	13239	13259	21	48	68	30.4348	18	85.7143	18	85.7143	0	0	Plus	Plus
tRNA-Ser2	NW_022657281.1:LOC116936239	GeneID:116936239 (LOC116936239) on NW_022657281.1 [Daphnia magna]	4.18872	26	24.7301	468	488	21	28	48	30.4348	18	85.7143	18	85.7143	0	0	Plus	Plus
ND5	NC_046175.1:LOC116936782	GeneID:116936782 (LOC116936782) on NC_046175.1 [Daphnia magna]	3.37622	32	30.1402	2588	2568	21	1405	1425	1.11241	19	90.4762	19	90.4762	0	0	Plus	Minus
D-loop	NC_046176.1:LOC116918457	GeneID:116918457 (LOC116918457) on NC_046176.1 [Daphnia magna]	6.53363	28	26.5335	1192	1213	22	11	32	7.61246	19	86.3636	19	86.3636	0	0	Plus	Plus
tRNA-Cys	NC_046176.1:LOC116918553	GeneID:116918553 (LOC116918553) on NC_046176.1 [Daphnia magna]	0.0253434	34	31.9436	2992	2971	22	19	40	31.25	20	90.9091	20	90.9091	0	0	Plus	Minus
tRNA-Thr	NC_046176.1:LOC116918553	GeneID:116918553 (LOC116918553) on NC_046176.1 [Daphnia magna]	3.67582	26	24.7301	11301	11280	22	34	53	31.746	19	86.3636	19	86.3636	2	9.09091	Plus	Minus
COX1	NC_046177.1:LOC116920076	GeneID:116920076 (LOC116920076) on NC_046177.1 [Daphnia magna]	0.86902	34	31.9436	2740	2719	22	837	858	1.30124	20	90.9091	20	90.9091	0	0	Plus	Minus
tRNA-Arg	NC_046178.1:LOC116923388	GeneID:116923388 (LOC116923388) on NC_046178.1 [Daphnia magna]	1.07763	28	26.5335	7893	7914	22	36	57	34.375	19	86.3636	19	86.3636	0	0	Plus	Plus
tRNA-Ser2	NC_046180.1:LOC116927657	GeneID:116927657 (LOC116927657) on NC_046180.1 [Daphnia magna]	4.18872	26	24.7301	64	43	22	33	55	28.9855	20	86.9565	20	86.9565	1	4.34783	Plus	Minus
tRNA-Phe	NC_046181.1:LOC116929133	GeneID:116929133 (LOC116929133) on NC_046181.1 [Daphnia magna]	0.0276474	34	31.9436	55	76	22	4	25	32.3529	20	90.9091	20	90.9091	0	0	Plus	Plus
D-loop	NC_046181.1:LOC116929133	GeneID:116929133 (LOC116929133) on NC_046181.1 [Daphnia magna]	6.53363	28	26.5335	2606	2585	22	204	225	6.92042	19	86.3636	19	86.3636	0	0	Plus	Minus
D-loop	NC_046182.1:LOC116930561	GeneID:116930561 (LOC116930561) on NC_046182.1 [Daphnia magna]	6.53363	28	26.5335	894	915	22	139	160	7.61246	19	86.3636	19	86.3636	0	0	Plus	Plus
16S rRNA	NC_046183.1:LOC116932506	GeneID:116932506 (LOC116932506) on NC_046183.1 [Daphnia magna]	0.77567	34	31.9436	762	741	22	410	431	1.45666	20	90.9091	20	90.9091	0	0	Plus	Minus
ND4	NW_022654072.1:LOC116933574	GeneID:116933574 (LOC116933574) on NW_022654072.1 [Daphnia magna]	9.04332	30	28.3368	850	829	22	221	244	1.52091	21	87.5	21	87.5	2	8.33333	Plus	Minus
ATP6	NC_046174.1:LOC116936499	GeneID:116936499 (LOC116936499) on NC_046174.1 [Daphnia magna]	4.56916	30	28.3368	79	100	22	324	343	3.25926	20	90.9091	20	90.9091	2	9.09091	Plus	Plus
COX2	NC_046174.1:LOC116936665	GeneID:116936665 (LOC116936665) on NC_046174.1 [Daphnia magna]	0.37736	34	31.9436	3500	3479	22	81	102	2.94551	20	90.9091	20	90.9091	0	0	Plus	Minus
ND6	NC_046175.1:LOC116915311	GeneID:116915311 (LOC116915311) on NC_046175.1 [Daphnia magna]	0.0792737	36	33.7469	134	156	23	196	218	4.56349	21	91.3043	21	91.3043	0	0	Plus	Plus
COX2	NC_046175.1:LOC116917880	GeneID:116917880 (LOC116917880) on NC_046175.1 [Daphnia magna]	4.59719	30	28.3368	7024	7002	23	208	230	3.09278	20	86.9565	20	86.9565	0	0	Plus	Minus
tRNA-Ser2	NC_046174.1:LOC116918887	GeneID:116918887 (LOC116918887) on NC_046174.1 [Daphnia magna]	1.20009	28	26.5335	1219	1241	23	22	42	33.3333	20	86.9565	20	86.9565	2	8.69565	Plus	Plus
ATP6	NC_046176.1:LOC116919305	GeneID:116919305 (LOC116919305) on NC_046176.1 [Daphnia magna]	0.107456	36	33.7469	372	350	23	130	152	3.11111	21	91.3043	21	91.3043	0	0	Plus	Minus
CYTB	NC_046177.1:LOC116920079	GeneID:116920079 (LOC116920079) on NC_046177.1 [Daphnia magna]	2.22569	32	30.1402	1314	1292	23	957	978	1.85349	21	91.3043	21	91.3043	1	4.34783	Plus	Minus
ND5	NC_046177.1:LOC116920608	GeneID:116920608 (LOC116920608) on NC_046177.1 [Daphnia magna]	3.37622	32	30.1402	1925	1947	23	1669	1690	1.3466	21	91.3043	21	91.3043	1	4.34783	Plus	Plus
ND6	NC_046177.1:LOC116920622	GeneID:116920622 (LOC116920622) on NC_046177.1 [Daphnia magna]	3.3708	30	28.3368	1242	1264	23	415	437	4.56349	20	86.9565	20	86.9565	0	0	Plus	Plus
CYTB	NC_046177.1:LOC116920949	GeneID:116920949 (LOC116920949) on NC_046177.1 [Daphnia magna]	2.22569	32	30.1402	43	21	23	957	978	1.85349	21	91.3043	21	91.3043	1	4.34783	Plus	Minus
D-loop	NC_046178.1:LOC116923280	GeneID:116923280 (LOC116923280) on NC_046178.1 [Daphnia magna]	1.87192	30	28.3368	3108	3130	23	168	190	7.95848	20	86.9565	20	86.9565	0	0	Plus	Plus
ND2	NC_046178.1:LOC116923322	GeneID:116923322 (LOC116923322) on NC_046178.1 [Daphnia magna]	6.74571	30	28.3368	1328	1306	23	258	280	2.12766	20	86.9565	20	86.9565	0	0	Plus	Minus
ND2	NC_046178.1:LOC116923881	GeneID:116923881 (LOC116923881) on NC_046178.1 [Daphnia magna]	6.74571	30	28.3368	2689	2667	23	893	915	2.12766	20	86.9565	20	86.9565	0	0	Plus	Minus
ND1	NC_046178.1:LOC116923903	GeneID:116923903 (LOC116923903) on NC_046178.1 [Daphnia magna]	6.32542	30	28.3368	2357	2379	23	602	624	2.48112	20	86.9565	20	86.9565	0	0	Plus	Plus
tRNA-Leu2	NC_046182.1:LOC116931227	GeneID:116931227 (LOC116931227) on NC_046182.1 [Daphnia magna]	4.01775	26	24.7301	2655	2633	23	17	39	31.3433	19	82.6087	19	82.6087	0	0	Plus	Minus
16S rRNA	NC_046183.1:LOC116931633	GeneID:116931633 (LOC116931633) on NC_046183.1 [Daphnia magna]	9.4496	30	28.3368	133	111	23	721	743	1.5295	20	86.9565	20	86.9565	0	0	Plus	Minus
ND5	NC_046183.1:LOC116932490	GeneID:116932490 (LOC116932490) on NC_046183.1 [Daphnia magna]	3.37622	32	30.1402	2281	2303	23	1669	1690	1.3466	21	91.3043	21	91.3043	1	4.34783	Plus	Plus
ND4	NW_022653779.1:LOC116933376	GeneID:116933376 (LOC116933376) on NW_022653779.1 [Daphnia magna]	0.212678	36	33.7469	358	336	23	824	846	1.59696	21	91.3043	21	91.3043	0	0	Plus	Minus
ND1	NW_022654411.1:LOC116933782	GeneID:116933782 (LOC116933782) on NW_022654411.1 [Daphnia magna]	1.81226	32	30.1402	6856	6878	23	217	238	2.48112	21	91.3043	21	91.3043	1	4.34783	Plus	Plus
16S rRNA	NW_022654798.1:LOC116934073	GeneID:116934073 (LOC116934073) on NW_022654798.1 [Daphnia magna]	9.4496	30	28.3368	723	701	23	760	782	1.5295	20	86.9565	20	86.9565	0	0	Plus	Minus
ND2	NW_022655795.1:LOC116934744	GeneID:116934744 (LOC116934744) on NW_022655795.1 [Daphnia magna]	6.74571	30	28.3368	1781	1803	23	129	151	2.33029	20	86.9565	20	86.9565	0	0	Plus	Plus
ND5	NW_022656512.1:LOC116935205	GeneID:116935205 (LOC116935205) on NW_022656512.1 [Daphnia magna]	3.37622	32	30.1402	8697	8675	23	1669	1690	1.22951	21	91.3043	21	91.3043	1	4.34783	Plus	Minus
ND4	NW_022657035.1:LOC116936027	GeneID:116936027 (LOC116936027) on NW_022657035.1 [Daphnia magna]	9.04332	30	28.3368	3887	3909	23	889	911	1.74905	20	86.9565	20	86.9565	0	0	Plus	Plus
ND2	NW_022657213.1:LOC116936181	GeneID:116936181 (LOC116936181) on NW_022657213.1 [Daphnia magna]	0.553722	34	31.9436	1712	1690	23	896	919	2.12766	22	91.6667	22	91.6667	1	4.16667	Plus	Minus
16S rRNA	NW_022657213.1:LOC116936184	GeneID:116936184 (LOC116936184) on NW_022657213.1 [Daphnia magna]	9.4496	30	28.3368	995	1017	23	717	739	1.67516	20	86.9565	20	86.9565	0	0	Plus	Plus
12S rRNA	NC_046175.1:LOC116936788	GeneID:116936788 (LOC116936788) on NC_046175.1 [Daphnia magna]	5.09956	30	28.3368	450	428	23	302	324	2.79255	20	86.9565	20	86.9565	0	0	Plus	Minus
ND1	NC_046178.1:LOC116922434	GeneID:116922434 (LOC116922434) on NC_046178.1 [Daphnia magna]	1.81226	32	30.1402	1318	1341	24	632	655	2.589	21	87.5	21	87.5	0	0	Plus	Plus
ATP6	NC_046178.1:LOC116922666	GeneID:116922666 (LOC116922666) on NC_046178.1 [Daphnia magna]	1.30909	32	30.1402	351	328	24	54	77	3.25926	21	87.5	21	87.5	0	0	Plus	Minus
D-loop	NC_046178.1:LOC116923165	GeneID:116923165 (LOC116923165) on NC_046178.1 [Daphnia magna]	0.536313	32	30.1402	1220	1243	24	3	26	8.3045	21	87.5	21	87.5	0	0	Plus	Plus
16S rRNA	NC_046178.1:LOC116923486	GeneID:116923486 (LOC116923486) on NC_046178.1 [Daphnia magna]	2.70736	32	30.1402	1703	1680	24	834	857	1.60233	21	87.5	21	87.5	0	0	Plus	Minus
ND1	NC_046178.1:LOC116923534	GeneID:116923534 (LOC116923534) on NC_046178.1 [Daphnia magna]	1.81226	32	30.1402	5609	5632	24	632	655	2.589	21	87.5	21	87.5	0	0	Plus	Plus
tRNA-Phe	NC_046178.1:LOC116923979	GeneID:116923979 (LOC116923979) on NC_046178.1 [Daphnia magna]	1.1756	28	26.5335	855	832	24	3	26	32.3529	20	83.3333	20	83.3333	0	0	Plus	Minus
tRNA-Arg	NC_046180.1:LOC116927165	GeneID:116927165 (LOC116927165) on NC_046180.1 [Daphnia magna]	1.07763	28	26.5335	3622	3599	24	8	31	34.375	20	83.3333	20	83.3333	0	0	Plus	Minus
COX2	NC_046181.1:LOC116929133	GeneID:116929133 (LOC116929133) on NC_046181.1 [Daphnia magna]	0.0309756	38	35.5503	3379	3402	24	538	561	3.53461	22	91.6667	22	91.6667	0	0	Plus	Plus
tRNA-Lys	NC_046183.1:LOC116932450	GeneID:116932450 (LOC116932450) on NC_046183.1 [Daphnia magna]	1.22458	28	26.5335	1391	1368	24	6	28	31.4286	21	87.5	21	87.5	1	4.16667	Plus	Minus
ND2	NW_022655044.1:LOC116934232	GeneID:116934232 (LOC116934232) on NW_022655044.1 [Daphnia magna]	1.93268	32	30.1402	3081	3058	24	429	452	2.22898	21	87.5	21	87.5	0	0	Plus	Minus
ND2	NC_046176.1:LOC116918525	GeneID:116918525 (LOC116918525) on NC_046176.1 [Daphnia magna]	0.553722	34	31.9436	927	951	25	440	464	2.53293	22	88	22	88	0	0	Plus	Plus
tRNA-Glu	NC_046176.1:LOC116919329	GeneID:116919329 (LOC116919329) on NC_046176.1 [Daphnia magna]	0.315763	30	28.3368	371	395	25	32	58	38.4615	23	85.1852	23	85.1852	2	7.40741	Plus	Plus
12S rRNA	NC_046176.1:LOC116919869	GeneID:116919869 (LOC116919869) on NC_046176.1 [Daphnia magna]	5.09956	30	28.3368	1923	1947	25	434	458	3.32447	21	84	21	84	0	0	Plus	Plus
ND2	NC_046174.1:LOC116922787	GeneID:116922787 (LOC116922787) on NC_046174.1 [Daphnia magna]	6.74571	30	28.3368	823	799	25	113	137	2.33029	21	84	21	84	0	0	Plus	Minus
ND2	NC_046178.1:LOC116923873	GeneID:116923873 (LOC116923873) on NC_046178.1 [Daphnia magna]	0.553722	34	31.9436	802	826	25	222	246	2.53293	22	88	22	88	0	0	Plus	Plus
ND1	NC_046179.1:LOC116924478	GeneID:116924478 (LOC116924478) on NC_046179.1 [Daphnia magna]	6.32542	30	28.3368	1745	1769	25	624	648	2.69687	21	84	21	84	0	0	Plus	Plus
CYTB	NC_046180.1:LOC116927475	GeneID:116927475 (LOC116927475) on NC_046180.1 [Daphnia magna]	7.76842	30	28.3368	1010	1034	25	259	283	2.20653	21	84	21	84	0	0	Plus	Plus
ND2	NC_046180.1:LOC116927505	GeneID:116927505 (LOC116927505) on NC_046180.1 [Daphnia magna]	0.553722	34	31.9436	243	219	25	495	519	2.33029	22	88	22	88	0	0	Plus	Minus
COX3	NC_046183.1:LOC116932438	GeneID:116932438 (LOC116932438) on NC_046183.1 [Daphnia magna]	5.35874	30	28.3368	1858	1834	25	242	266	2.91508	21	84	21	84	0	0	Plus	Minus
ND1	NC_046183.1:LOC116932518	GeneID:116932518 (LOC116932518) on NC_046183.1 [Daphnia magna]	1.81226	32	30.1402	2944	2920	25	66	91	2.48112	23	88.4615	23	88.4615	1	3.84615	Plus	Minus
CYTB	NW_022654451.1:LOC116933821	GeneID:116933821 (LOC116933821) on NW_022654451.1 [Daphnia magna]	7.76842	30	28.3368	824	848	25	259	283	2.20653	21	84	21	84	0	0	Plus	Plus
CYTB	NC_046175.1:LOC116917775	GeneID:116917775 (LOC116917775) on NC_046175.1 [Daphnia magna]	2.22569	32	30.1402	1354	1379	26	253	278	2.29479	22	84.6154	22	84.6154	0	0	Plus	Plus
tRNA-Gly	NC_046176.1:LOC116918317	GeneID:116918317 (LOC116918317) on NC_046176.1 [Daphnia magna]	0.0864469	32	30.1402	1896	1871	26	12	37	38.0952	22	84.6154	22	84.6154	0	0	Plus	Minus
ND5	NC_046176.1:LOC116918483	GeneID:116918483 (LOC116918483) on NC_046176.1 [Daphnia magna]	0.277137	36	33.7469	1157	1132	26	496	521	1.40515	23	88.4615	23	88.4615	0	0	Plus	Minus
D-loop	NC_046174.1:LOC116918887	GeneID:116918887 (LOC116918887) on NC_046174.1 [Daphnia magna]	0.536313	32	30.1402	2316	2341	26	224	249	8.99654	22	84.6154	22	84.6154	0	0	Plus	Plus
ND1	NC_046177.1:LOC116920083	GeneID:116920083 (LOC116920083) on NC_046177.1 [Daphnia magna]	0.519222	34	31.9436	244	219	26	86	112	2.589	24	88.8889	24	88.8889	1	3.7037	Plus	Minus
16S rRNA	NC_046177.1:LOC116920306	GeneID:116920306 (LOC116920306) on NC_046177.1 [Daphnia magna]	2.70736	32	30.1402	673	648	26	558	583	1.748	22	84.6154	22	84.6154	0	0	Plus	Minus
ND5	NC_046177.1:LOC116920581	GeneID:116920581 (LOC116920581) on NC_046177.1 [Daphnia magna]	3.37622	32	30.1402	2168	2143	26	155	180	1.40515	22	84.6154	22	84.6154	0	0	Plus	Minus
COX1	NC_046178.1:LOC116923870	GeneID:116923870 (LOC116923870) on NC_046178.1 [Daphnia magna]	0.248978	36	33.7469	1160	1135	26	345	370	1.56148	23	88.4615	23	88.4615	0	0	Plus	Minus
CYTB	NC_046180.1:LOC116927165	GeneID:116927165 (LOC116927165) on NC_046180.1 [Daphnia magna]	2.22569	32	30.1402	472	447	26	544	569	2.11827	22	84.6154	22	84.6154	0	0	Plus	Minus
tRNA-Cys	NC_046180.1:LOC116927536	GeneID:116927536 (LOC116927536) on NC_046180.1 [Daphnia magna]	3.7613	26	24.7301	5276	5301	26	5	30	40.625	21	80.7692	21	80.7692	0	0	Plus	Plus
ND2	NC_046181.1:LOC116928707	GeneID:116928707 (LOC116928707) on NC_046181.1 [Daphnia magna]	0.0454522	38	35.5503	539	514	26	231	255	2.43161	24	92.3077	24	92.3077	1	3.84615	Plus	Minus
ND6	NC_046182.1:LOC116931312	GeneID:116931312 (LOC116931312) on NC_046182.1 [Daphnia magna]	0.965752	32	30.1402	275	250	26	418	443	4.7619	22	84.6154	22	84.6154	0	0	Plus	Minus
tRNA-Ser2	NC_046183.1:LOC116932406	GeneID:116932406 (LOC116932406) on NC_046183.1 [Daphnia magna]	0.0985093	32	30.1402	153	178	26	12	36	37.6812	23	88.4615	23	88.4615	1	3.84615	Plus	Plus
ND2	NC_046183.1:LOC116932459	GeneID:116932459 (LOC116932459) on NC_046183.1 [Daphnia magna]	1.93268	32	30.1402	855	830	26	427	452	2.43161	22	84.6154	22	84.6154	0	0	Plus	Minus
COX1	NW_022654411.1:LOC116933782	GeneID:116933782 (LOC116933782) on NW_022654411.1 [Daphnia magna]	0.248978	36	33.7469	1166	1141	26	345	370	1.56148	23	88.4615	23	88.4615	0	0	Plus	Minus
ND2	NC_046174.1:LOC116933870	GeneID:116933870 (LOC116933870) on NC_046174.1 [Daphnia magna]	1.93268	32	30.1402	1503	1528	26	208	233	2.63425	22	84.6154	22	84.6154	0	0	Plus	Plus
CYTB	NW_022656034.1:LOC116934878	GeneID:116934878 (LOC116934878) on NW_022656034.1 [Daphnia magna]	2.22569	32	30.1402	1138	1113	26	890	915	2.11827	22	84.6154	22	84.6154	0	0	Plus	Minus
ND4	NW_022656512.1:LOC116935205	GeneID:116935205 (LOC116935205) on NW_022656512.1 [Daphnia magna]	2.59095	32	30.1402	6429	6404	26	397	422	1.8251	22	84.6154	22	84.6154	0	0	Plus	Minus
COX1	NW_022656819.1:LOC116935524	GeneID:116935524 (LOC116935524) on NW_022656819.1 [Daphnia magna]	3.03318	32	30.1402	1507	1482	26	1390	1415	1.56148	22	84.6154	22	84.6154	0	0	Plus	Minus
COX1	NW_022656821.1:LOC116935545	GeneID:116935545 (LOC116935545) on NW_022656821.1 [Daphnia magna]	3.03318	32	30.1402	1217	1242	26	1512	1537	1.69161	22	84.6154	22	84.6154	0	0	Plus	Plus
CYTB	NW_022656821.1:LOC116935548	GeneID:116935548 (LOC116935548) on NW_022656821.1 [Daphnia magna]	2.22569	32	30.1402	4352	4327	26	1063	1088	2.11827	22	84.6154	22	84.6154	0	0	Plus	Minus
ND5	NW_022657035.1:LOC116936027	GeneID:116936027 (LOC116936027) on NW_022657035.1 [Daphnia magna]	3.37622	32	30.1402	988	1013	26	78	103	1.52225	22	84.6154	22	84.6154	0	0	Plus	Plus
ND5	NC_046175.1:LOC116916087	GeneID:116916087 (LOC116916087) on NC_046175.1 [Daphnia magna]	0.277137	36	33.7469	3309	3283	27	890	917	1.4637	25	89.2857	25	89.2857	1	3.57143	Plus	Minus
COX3	NC_046174.1:LOC116918887	GeneID:116918887 (LOC116918887) on NC_046174.1 [Daphnia magna]	5.35874	30	28.3368	883	857	27	7	32	3.16857	23	85.1852	23	85.1852	1	3.7037	Plus	Minus
ND5	NC_046176.1:LOC116919600	GeneID:116919600 (LOC116919600) on NC_046176.1 [Daphnia magna]	3.37622	32	30.1402	1094	1068	27	1056	1082	1.4637	25	89.2857	25	89.2857	2	7.14286	Plus	Minus
ND6	NC_046177.1:LOC116920076	GeneID:116920076 (LOC116920076) on NC_046177.1 [Daphnia magna]	3.3708	30	28.3368	3448	3474	27	450	478	5.35714	25	86.2069	25	86.2069	2	6.89655	Plus	Plus
COX2	NC_046178.1:LOC116922295	GeneID:116922295 (LOC116922295) on NC_046178.1 [Daphnia magna]	0.37736	34	31.9436	2881	2855	27	405	431	3.68189	23	85.1852	23	85.1852	0	0	Plus	Minus
ND5	NC_046181.1:LOC116928706	GeneID:116928706 (LOC116928706) on NC_046181.1 [Daphnia magna]	3.37622	32	30.1402	1293	1267	27	890	917	1.4637	24	85.7143	24	85.7143	1	3.57143	Plus	Minus
ND5	NC_046181.1:LOC116928706	GeneID:116928706 (LOC116928706) on NC_046181.1 [Daphnia magna]	3.37622	32	30.1402	3606	3580	27	890	917	1.4637	24	85.7143	24	85.7143	1	3.57143	Plus	Minus
16S rRNA	NC_046174.1:LOC116933870	GeneID:116933870 (LOC116933870) on NC_046174.1 [Daphnia magna]	9.4496	30	28.3368	48	74	27	246	271	1.9665	23	85.1852	23	85.1852	1	3.7037	Plus	Plus
ND4	NC_046174.1:LOC116936665	GeneID:116936665 (LOC116936665) on NC_046174.1 [Daphnia magna]	9.04332	30	28.3368	7277	7303	27	983	1008	2.05323	23	85.1852	23	85.1852	1	3.7037	Plus	Plus
D-loop	NC_046175.1:LOC116915843	GeneID:116915843 (LOC116915843) on NC_046175.1 [Daphnia magna]	1.87192	30	28.3368	276	303	28	20	49	9.68858	26	83.871	26	83.871	4	12.9032	Plus	Plus
16S rRNA	NC_046178.1:LOC116922434	GeneID:116922434 (LOC116922434) on NC_046178.1 [Daphnia magna]	9.4496	30	28.3368	505	532	28	237	259	2.03933	23	82.1429	23	82.1429	5	17.8571	Plus	Plus
16S rRNA	NC_046178.1:LOC116923534	GeneID:116923534 (LOC116923534) on NC_046178.1 [Daphnia magna]	9.4496	30	28.3368	440	467	28	237	259	2.03933	23	82.1429	23	82.1429	5	17.8571	Plus	Plus
tRNA-Glu	NC_046175.1:LOC116915545	GeneID:116915545 (LOC116915545) on NC_046175.1 [Daphnia magna]	0.0021276	38	35.5503	3485	3513	29	37	65	44.6154	25	86.2069	25	86.2069	0	0	Plus	Plus
ND2	NC_046176.1:LOC116918553	GeneID:116918553 (LOC116918553) on NC_046176.1 [Daphnia magna]	6.74571	30	28.3368	5521	5549	29	885	914	2.9382	25	83.3333	25	83.3333	1	3.33333	Plus	Plus
ND3	NC_046181.1:LOC116929564	GeneID:116929564 (LOC116929564) on NC_046181.1 [Daphnia magna]	8.09626	28	26.5335	8037	8065	29	76	104	8.19209	23	79.3103	23	79.3103	0	0	Plus	Plus
D-loop	NC_046182.1:LOC116930540	GeneID:116930540 (LOC116930540) on NC_046182.1 [Daphnia magna]	0.536313	32	30.1402	393	421	29	187	215	10.0346	24	82.7586	24	82.7586	0	0	Plus	Plus
16S rRNA	NC_046182.1:LOC116931311	GeneID:116931311 (LOC116931311) on NC_046182.1 [Daphnia magna]	0.77567	34	31.9436	3181	3209	29	81	108	2.11216	25	86.2069	25	86.2069	1	3.44828	Plus	Plus
tRNA-Asp	NC_046175.1:LOC116936787	GeneID:116936787 (LOC116936787) on NC_046175.1 [Daphnia magna]	1.05314	28	26.5335	3509	3481	29	2	30	42.8571	23	79.3103	23	79.3103	0	0	Plus	Minus
ND1	NC_046176.1:LOC116918457	GeneID:116918457 (LOC116918457) on NC_046176.1 [Daphnia magna]	6.32542	30	28.3368	1153	1182	30	141	170	3.23625	24	80	24	80	0	0	Plus	Plus
ND1	NC_046178.1:LOC116923165	GeneID:116923165 (LOC116923165) on NC_046178.1 [Daphnia magna]	6.32542	30	28.3368	1189	1218	30	141	170	3.23625	24	80	24	80	0	0	Plus	Plus
16S rRNA	NC_046183.1:LOC116932496	GeneID:116932496 (LOC116932496) on NC_046183.1 [Daphnia magna]	9.4496	30	28.3368	804	833	30	1149	1180	2.185	26	81.25	26	81.25	2	6.25	Plus	Plus
D-loop	NC_046183.1:LOC116932498	GeneID:116932498 (LOC116932498) on NC_046183.1 [Daphnia magna]	0.00361365	40	37.3537	153	124	30	153	182	9.68858	26	86.6667	26	86.6667	0	0	Plus	Minus
ND2	NW_022656881.1:LOC116935866	GeneID:116935866 (LOC116935866) on NW_022656881.1 [Daphnia magna]	6.74571	30	28.3368	189	218	30	532	561	3.03951	24	80	24	80	0	0	Plus	Plus
tRNA-Trp	NC_046175.1:LOC116936782	GeneID:116936782 (LOC116936782) on NC_046175.1 [Daphnia magna]	2.22116e-09	60	55.3874	2038	2067	30	1	30	46.875	30	100	30	100	0	0	Plus	Plus
16S rRNA	NC_046176.1:LOC116918645	GeneID:116918645 (LOC116918645) on NC_046176.1 [Daphnia magna]	2.70736	32	30.1402	126	96	31	815	845	2.11216	25	80.6452	25	80.6452	0	0	Plus	Minus
tRNA-Arg	NC_046183.1:LOC116932202	GeneID:116932202 (LOC116932202) on NC_046183.1 [Daphnia magna]	0.308746	30	28.3368	825	795	31	32	58	45.3125	25	80.6452	25	80.6452	4	12.9032	Plus	Minus
ND1	NW_022654452.1:LOC116933828	GeneID:116933828 (LOC116933828) on NW_022654452.1 [Daphnia magna]	6.32542	30	28.3368	1766	1797	32	411	444	3.452	28	82.3529	28	82.3529	2	5.88235	Plus	Plus
ND6	NC_046175.1:LOC116917742	GeneID:116917742 (LOC116917742) on NC_046175.1 [Daphnia magna]	0.965752	32	30.1402	611	579	33	426	457	6.15079	27	81.8182	27	81.8182	1	3.0303	Plus	Minus
ND4	NC_046178.1:LOC116923374	GeneID:116923374 (LOC116923374) on NC_046178.1 [Daphnia magna]	7.92579e-07	56	51.7806	2455	2423	33	1282	1314	2.35741	31	93.9394	31	93.9394	0	0	Plus	Minus
ND1	NC_046174.1:LOC116929028	GeneID:116929028 (LOC116929028) on NC_046174.1 [Daphnia magna]	0.14876	36	33.7469	413	381	33	146	178	3.34412	27	81.8182	27	81.8182	0	0	Plus	Minus
COX2	NC_046182.1:LOC116931227	GeneID:116931227 (LOC116931227) on NC_046182.1 [Daphnia magna]	4.59719	30	28.3368	484	452	33	66	98	4.56554	26	78.7879	26	78.7879	0	0	Plus	Minus
16S rRNA	NC_046182.1:LOC116931298	GeneID:116931298 (LOC116931298) on NC_046182.1 [Daphnia magna]	0.222233	36	33.7469	2385	2353	33	26	58	2.25783	27	81.8182	27	81.8182	0	0	Plus	Minus
ND3	NC_046183.1:LOC116931630	GeneID:116931630 (LOC116931630) on NC_046183.1 [Daphnia magna]	2.31962	30	28.3368	85	117	33	183	215	9.32203	26	78.7879	26	78.7879	0	0	Plus	Plus
CYTB	NC_046183.1:LOC116932459	GeneID:116932459 (LOC116932459) on NC_046183.1 [Daphnia magna]	0.000352686	46	42.7638	1036	1004	33	1058	1090	2.7361	29	87.8788	29	87.8788	0	0	Plus	Minus
16S rRNA	NC_046175.1:LOC116915545	GeneID:116915545 (LOC116915545) on NC_046175.1 [Daphnia magna]	9.4496	30	28.3368	362	395	34	1136	1170	2.47633	28	80	28	80	1	2.85714	Plus	Plus
D-loop	NW_022655044.1:LOC116934222	GeneID:116934222 (LOC116934222) on NW_022655044.1 [Daphnia magna]	6.53363	28	26.5335	164	131	34	13	46	11.0727	26	76.4706	26	76.4706	0	0	Plus	Minus
COX2	NW_022656751.1:LOC116935394	GeneID:116935394 (LOC116935394) on NW_022656751.1 [Daphnia magna]	0.0309756	38	35.5503	797	764	34	344	377	4.71281	28	82.3529	28	82.3529	0	0	Plus	Minus
tRNA-Lys	NC_046178.1:LOC116923374	GeneID:116923374 (LOC116923374) on NC_046178.1 [Daphnia magna]	2.07186e-10	64	58.9941	2394	2428	35	1	35	50	34	97.1429	34	97.1429	0	0	Plus	Plus
COX2	NC_046176.1:LOC116918553	GeneID:116918553 (LOC116918553) on NC_046176.1 [Daphnia magna]	0.108116	36	33.7469	3586	3551	36	342	377	5.00736	29	80.5556	29	80.5556	0	0	Plus	Minus
ND5	NC_046181.1:LOC116929576	GeneID:116929576 (LOC116929576) on NC_046181.1 [Daphnia magna]	0.079401	38	35.5503	1239	1204	36	644	678	1.99063	30	83.3333	30	83.3333	1	2.77778	Plus	Minus
COX2	NW_022656819.1:LOC116935524	GeneID:116935524 (LOC116935524) on NW_022656819.1 [Daphnia magna]	0.108116	36	33.7469	3736	3701	36	342	377	5.00736	29	80.5556	29	80.5556	0	0	Plus	Minus
tRNA-Ser2	NC_046179.1:LOC116924477	GeneID:116924477 (LOC116924477) on NC_046179.1 [Daphnia magna]	1.20009	28	26.5335	295	259	37	9	44	50.7246	30	78.9474	30	78.9474	3	7.89474	Plus	Minus
tRNA-Gly	NC_046180.1:LOC116926793	GeneID:116926793 (LOC116926793) on NC_046180.1 [Daphnia magna]	3.67582	26	24.7301	240	276	37	29	63	58.7302	28	75.6757	28	75.6757	2	5.40541	Plus	Plus
ND2	NC_046183.1:LOC116932406	GeneID:116932406 (LOC116932406) on NC_046183.1 [Daphnia magna]	0.553722	34	31.9436	21577	21613	37	415	450	3.74873	30	81.0811	30	81.0811	1	2.7027	Plus	Plus
ND2	NC_046175.1:LOC116917414	GeneID:116917414 (LOC116917414) on NC_046175.1 [Daphnia magna]	1.93268	32	30.1402	4476	4439	38	195	231	3.64742	30	78.9474	30	78.9474	1	2.63158	Plus	Minus
ND1	NC_046179.1:LOC116925354	GeneID:116925354 (LOC116925354) on NC_046179.1 [Daphnia magna]	6.32542	30	28.3368	1026	989	38	609	646	3.8835	29	76.3158	29	76.3158	0	0	Plus	Minus
CYTB	NC_046181.1:LOC116928702	GeneID:116928702 (LOC116928702) on NC_046181.1 [Daphnia magna]	7.76842	30	28.3368	817	854	38	1054	1091	3.35393	29	76.3158	29	76.3158	0	0	Plus	Plus
COX2	NW_022657065.1:LOC116936053	GeneID:116936053 (LOC116936053) on NW_022657065.1 [Daphnia magna]	0.00887466	40	37.3537	2435	2398	38	340	377	5.30191	31	81.5789	31	81.5789	0	0	Plus	Minus
ND4L	NC_046175.1:LOC116936782	GeneID:116936782 (LOC116936782) on NC_046175.1 [Daphnia magna]	0.00110125	42	39.157	2067	2104	38	103	139	12.4183	32	84.2105	32	84.2105	1	2.63158	Plus	Plus
ND2	NC_046182.1:LOC116930478	GeneID:116930478 (LOC116930478) on NC_046182.1 [Daphnia magna]	6.74571	30	28.3368	2760	2722	39	8	44	3.74873	30	76.9231	30	76.9231	2	5.12821	Plus	Minus
ND6	NC_046178.1:LOC116923977	GeneID:116923977 (LOC116923977) on NC_046178.1 [Daphnia magna]	0.965752	32	30.1402	750	790	41	196	238	8.13492	33	76.7442	33	76.7442	2	4.65116	Plus	Plus
16S rRNA	NC_046183.1:LOC116932451	GeneID:116932451 (LOC116932451) on NC_046183.1 [Daphnia magna]	2.70736	32	30.1402	576	534	43	838	878	2.98616	34	79.0698	34	79.0698	2	4.65116	Plus	Minus
16S rRNA	NW_022656625.1:LOC116935305	GeneID:116935305 (LOC116935305) on NW_022656625.1 [Daphnia magna]	0.77567	34	31.9436	176	219	44	386	428	3.20466	34	77.2727	34	77.2727	1	2.27273	Plus	Plus
16S rRNA	NW_022657213.1:LOC116936181	GeneID:116936181 (LOC116936181) on NW_022657213.1 [Daphnia magna]	0.77567	34	31.9436	1049	1092	44	837	878	3.20466	35	79.5455	35	79.5455	2	4.54545	Plus	Plus
16S rRNA	NC_046174.1:LOC116933870	GeneID:116933870 (LOC116933870) on NC_046174.1 [Daphnia magna]	9.4496	30	28.3368	1485	1436	50	831	887	3.49599	41	71.9298	41	71.9298	7	12.2807	Plus	Minus
16S rRNA	NC_046181.1:LOC116929548	GeneID:116929548 (LOC116929548) on NC_046181.1 [Daphnia magna]	2.70736	32	30.1402	121	176	56	699	749	4.07866	41	73.2143	41	73.2143	5	8.92857	Plus	Plus
16S rRNA	NC_046175.1:LOC116917880	GeneID:116917880 (LOC116917880) on NC_046175.1 [Daphnia magna]	2.70736	32	30.1402	7016	6958	59	814	874	4.15149	46	74.1935	46	74.1935	4	6.45161	Plus	Minus
ND5	NC_046180.1:LOC116926865	GeneID:116926865 (LOC116926865) on NC_046180.1 [Daphnia magna]	1.17738e-18	100	91.4547	8230	8294	65	81	145	3.80562	59	90.7692	59	90.7692	0	0	Plus	Plus
COX1	NC_046180.1:LOC116926865	GeneID:116926865 (LOC116926865) on NC_046180.1 [Daphnia magna]	7.12706e-21	108	98.6682	8227	8156	72	380	451	4.55433	65	90.2778	65	90.2778	0	0	Plus	Minus
ND1	NC_046180.1:LOC116926865	GeneID:116926865 (LOC116926865) on NC_046180.1 [Daphnia magna]	8.77695e-30	140	127.522	8333	8420	88	584	671	9.49299	81	92.0455	81	92.0455	0	0	Plus	Plus
ND3	NC_046180.1:LOC116926865	GeneID:116926865 (LOC116926865) on NC_046180.1 [Daphnia magna]	1.12341e-29	138	125.719	8059	8157	99	21	119	27.9661	87	87.8788	87	87.8788	0	0	Plus	Plus

## Sheet: mtDNA fragm. in transcriptome
GENE	Hit	Description	E-value	Score	Bit score	HSP start	HSP end	HSP length	Query start	Query end	Overlap	Identity	%Identity	Positive	%Positive	Gaps	%Gaps	Query frame/strand	HSP frame/strand
tRNA-Cys	XM_032938762.1	PREDICTED: Daphnia magna 1,2-dihydroxy-3-keto-5-methylthiopentene dioxygenase-like (LOC116931218), mRNA	2.68173	32	30.1402	114	144	31	14	49	48.4375	28	77.7778	28	77.7778	5	13.8889	Plus	Plus
tRNA-Cys	XM_032931257.1	PREDICTED: Daphnia magna 1-acyl-sn-glycerol-3-phosphate acyltransferase gamma-like (LOC116924731), transcript variant X1, mRNA	2.68173	32	30.1402	1980	1998	19	13	31	29.6875	18	94.7368	18	94.7368	0	0	Plus	Plus
tRNA-Cys	XM_032931258.1	PREDICTED: Daphnia magna 1-acyl-sn-glycerol-3-phosphate acyltransferase gamma-like (LOC116924731), transcript variant X2, mRNA	2.68173	32	30.1402	1972	1990	19	13	31	29.6875	18	94.7368	18	94.7368	0	0	Plus	Plus
tRNA-Cys	XM_032931259.1	PREDICTED: Daphnia magna 1-acyl-sn-glycerol-3-phosphate acyltransferase gamma-like (LOC116924731), transcript variant X3, mRNA	2.68173	32	30.1402	1744	1762	19	13	31	29.6875	18	94.7368	18	94.7368	0	0	Plus	Plus
tRNA-Cys	XM_032931260.1	PREDICTED: Daphnia magna 1-acyl-sn-glycerol-3-phosphate acyltransferase gamma-like (LOC116924731), transcript variant X4, mRNA	2.68173	32	30.1402	1848	1866	19	13	31	29.6875	18	94.7368	18	94.7368	0	0	Plus	Plus
tRNA-Cys	XM_032931261.1	PREDICTED: Daphnia magna 1-acyl-sn-glycerol-3-phosphate acyltransferase gamma-like (LOC116924731), transcript variant X5, mRNA	2.68173	32	30.1402	1840	1858	19	13	31	29.6875	18	94.7368	18	94.7368	0	0	Plus	Plus
tRNA-Gly	XM_032932047.1	PREDICTED: Daphnia magna 2-oxoglutarate and iron-dependent oxygenase domain-containing protein 3-like (LOC116925375), mRNA	9.12616	30	28.3368	590	614	25	18	42	39.6825	21	84	21	84	0	0	Plus	Plus
tRNA-Ala	XM_032932047.1	PREDICTED: Daphnia magna 2-oxoglutarate and iron-dependent oxygenase domain-containing protein 3-like (LOC116925375), mRNA	0.729913	34	31.9436	594	615	22	20	41	35.4839	20	90.9091	20	90.9091	0	0	Plus	Plus
tRNA-Trp	XM_032933546.1	PREDICTED: Daphnia magna 39S ribosomal protein L23, mitochondrial-like (LOC116926589), mRNA	9.36016	30	28.3368	54	76	23	17	42	35.9375	22	84.6154	22	84.6154	3	11.5385	Plus	Plus
tRNA-Thr	XM_032939534.1	PREDICTED: Daphnia magna 7-dehydrocholesterol reductase-like (LOC116931880), mRNA	9.12616	30	28.3368	498	484	15	35	49	20.6349	15	100	15	100	0	0	Plus	Minus
tRNA-Trp	XM_032928048.1	PREDICTED: Daphnia magna ABC transporter G family member 20-like (LOC116921714), mRNA	0.768329	34	31.9436	228	191	38	3	40	56.25	32	80	32	80	4	10	Plus	Minus
tRNA-Cys	XM_032928048.1	PREDICTED: Daphnia magna ABC transporter G family member 20-like (LOC116921714), mRNA	0.22013	36	33.7469	213	233	21	22	42	32.8125	20	95.2381	20	95.2381	0	0	Plus	Plus
ND2	XM_032930295.1	PREDICTED: Daphnia magna activin receptor type-2A-like (LOC116923768), transcript variant X1, mRNA	5.26821	36	33.7469	3078	3105	28	206	233	2.83688	24	85.7143	24	85.7143	0	0	Plus	Plus
ND2	XM_032930296.1	PREDICTED: Daphnia magna activin receptor type-2A-like (LOC116923768), transcript variant X2, mRNA	5.26821	36	33.7469	2941	2968	28	206	233	2.83688	24	85.7143	24	85.7143	0	0	Plus	Plus
ND2	XM_032930298.1	PREDICTED: Daphnia magna activin receptor type-2A-like (LOC116923768), transcript variant X3, mRNA	5.26821	36	33.7469	3078	3105	28	206	233	2.83688	24	85.7143	24	85.7143	0	0	Plus	Plus
COX1	XM_032927557.1	PREDICTED: Daphnia magna adapter molecule Crk-like (LOC116921290), mRNA	8.2804	36	33.7469	1688	1715	28	1260	1289	1.82173	26	86.6667	26	86.6667	2	6.66667	Plus	Plus
ND6	XM_032936638.1	PREDICTED: Daphnia magna adenylate cyclase type 2-like (LOC116929418), transcript variant X1, mRNA	2.61488	36	33.7469	380	411	32	416	445	6.34921	27	84.375	27	84.375	2	6.25	Plus	Plus
ND6	XM_032936639.1	PREDICTED: Daphnia magna adenylate cyclase type 2-like (LOC116929418), transcript variant X2, mRNA	2.61488	36	33.7469	380	411	32	416	445	6.34921	27	84.375	27	84.375	2	6.25	Plus	Plus
ND6	XR_004397839.1	PREDICTED: Daphnia magna adenylate cyclase type 2-like (LOC116929418), transcript variant X3, misc_RNA	2.61488	36	33.7469	380	411	32	416	445	6.34921	27	84.375	27	84.375	2	6.25	Plus	Plus
12S rRNA	XM_032936413.1	PREDICTED: Daphnia magna adhesive plaque matrix protein-like (LOC116929244), transcript variant X1, mRNA	3.97725	36	33.7469	812	795	18	469	486	2.12766	18	100	18	100	0	0	Plus	Minus
12S rRNA	XM_032936417.1	PREDICTED: Daphnia magna adhesive plaque matrix protein-like (LOC116929244), transcript variant X2, mRNA	3.97725	36	33.7469	734	717	18	469	486	2.12766	18	100	18	100	0	0	Plus	Minus
16S rRNA	XM_032939183.1	PREDICTED: Daphnia magna adhesive plaque matrix protein-like (LOC116931586), mRNA	7.37988	36	33.7469	810	830	21	652	672	1.5295	20	95.2381	20	95.2381	0	0	Plus	Plus
ND1	XM_032940073.1	PREDICTED: Daphnia magna adhesive plaque matrix protein-like (LOC116932309), mRNA	1.41493	38	35.5503	757	790	34	4	37	3.66775	28	82.3529	28	82.3529	0	0	Plus	Plus
ND3	XM_032926579.1	PREDICTED: Daphnia magna ADP-ribosylation factor 4-like (LOC116920359), mRNA	6.27269	34	31.9436	1255	1220	36	164	200	9.60452	30	81.0811	30	81.0811	1	2.7027	Plus	Minus
ND2	XM_032943793.1	PREDICTED: Daphnia magna ADP-ribosylation factor GTPase-activating protein 2-like (LOC116936598), mRNA	1.50937	38	35.5503	2031	1993	39	200	238	3.74873	31	79.4872	31	79.4872	0	0	Plus	Minus
16S rRNA	XM_032921110.1	PREDICTED: Daphnia magna alpha-1,3-mannosyl-glycoprotein 4-beta-N-acetylglucosaminyltransferase B-like (LOC116915949), mRNA	2.11437	38	35.5503	1262	1288	27	834	860	1.9665	24	88.8889	24	88.8889	0	0	Plus	Plus
ND5	XM_032942062.1	PREDICTED: Daphnia magna alpha-actinin, sarcomeric (LOC116934574), transcript variant X1, mRNA	9.21936	36	33.7469	3221	3238	18	1671	1688	1.05386	18	100	18	100	0	0	Plus	Plus
ND5	XM_032942069.1	PREDICTED: Daphnia magna alpha-actinin, sarcomeric (LOC116934574), transcript variant X2, mRNA	9.21936	36	33.7469	3221	3238	18	1671	1688	1.05386	18	100	18	100	0	0	Plus	Plus
ND5	XM_032942072.1	PREDICTED: Daphnia magna alpha-actinin, sarcomeric (LOC116934574), transcript variant X3, mRNA	9.21936	36	33.7469	3203	3220	18	1671	1688	1.05386	18	100	18	100	0	0	Plus	Plus
ND5	XM_032942078.1	PREDICTED: Daphnia magna alpha-actinin, sarcomeric (LOC116934574), transcript variant X4, mRNA	9.21936	36	33.7469	3203	3220	18	1671	1688	1.05386	18	100	18	100	0	0	Plus	Plus
COX1	XM_032920592.1	PREDICTED: Daphnia magna alpha-tocopherol transfer protein-like (LOC116915445), mRNA	2.37238	38	35.5503	45	20	26	1113	1137	1.56148	24	92.3077	24	92.3077	1	3.84615	Plus	Minus
COX1	XM_032924585.1	PREDICTED: Daphnia magna ankyrin repeat domain-containing protein 40-like (LOC116918817), transcript variant X1, mRNA	1.70672e-08	68	62.6008	1487	1538	52	719	770	3.38321	45	86.5385	45	86.5385	0	0	Plus	Plus
COX1	XM_032924587.1	PREDICTED: Daphnia magna ankyrin repeat domain-containing protein 40-like (LOC116918817), transcript variant X3, mRNA	1.70672e-08	68	62.6008	1391	1442	52	719	770	3.38321	45	86.5385	45	86.5385	0	0	Plus	Plus
ND6	XM_032929478.1	PREDICTED: Daphnia magna annexin B9-like (LOC116922974), transcript variant X1, mRNA	9.12681	34	31.9436	1928	1944	17	438	454	3.37302	17	100	17	100	0	0	Plus	Plus
ND6	XM_032929479.1	PREDICTED: Daphnia magna annexin B9-like (LOC116922974), transcript variant X2, mRNA	9.12681	34	31.9436	1920	1936	17	438	454	3.37302	17	100	17	100	0	0	Plus	Plus
ND6	XM_032929480.1	PREDICTED: Daphnia magna annexin B9-like (LOC116922974), transcript variant X3, mRNA	9.12681	34	31.9436	1826	1842	17	438	454	3.37302	17	100	17	100	0	0	Plus	Plus
ND6	XM_032929481.1	PREDICTED: Daphnia magna annexin B9-like (LOC116922974), transcript variant X4, mRNA	9.12681	34	31.9436	1835	1851	17	438	454	3.37302	17	100	17	100	0	0	Plus	Plus
ND6	XM_032929482.1	PREDICTED: Daphnia magna annexin B9-like (LOC116922974), transcript variant X5, mRNA	9.12681	34	31.9436	1946	1962	17	438	454	3.37302	17	100	17	100	0	0	Plus	Plus
tRNA-Ala	XM_032925700.1	PREDICTED: Daphnia magna aromatic-L-amino-acid decarboxylase-like (LOC116919686), mRNA	8.89216	30	28.3368	1439	1453	15	24	38	24.1935	15	100	15	100	0	0	Plus	Plus
16S rRNA	XM_032925070.1	PREDICTED: Daphnia magna aryl hydrocarbon receptor nuclear translocator homolog (LOC116919161), transcript variant X1, mRNA	2.11437	38	35.5503	2453	2422	32	414	445	2.185	27	84.375	27	84.375	0	0	Plus	Minus
16S rRNA	XM_032925071.1	PREDICTED: Daphnia magna aryl hydrocarbon receptor nuclear translocator homolog (LOC116919161), transcript variant X2, mRNA	2.11437	38	35.5503	2450	2419	32	414	445	2.185	27	84.375	27	84.375	0	0	Plus	Minus
16S rRNA	XM_032925072.1	PREDICTED: Daphnia magna aryl hydrocarbon receptor nuclear translocator homolog (LOC116919161), transcript variant X3, mRNA	2.11437	38	35.5503	2413	2382	32	414	445	2.185	27	84.375	27	84.375	0	0	Plus	Minus
16S rRNA	XM_032925073.1	PREDICTED: Daphnia magna aryl hydrocarbon receptor nuclear translocator homolog (LOC116919161), transcript variant X4, mRNA	2.11437	38	35.5503	2254	2223	32	414	445	2.185	27	84.375	27	84.375	0	0	Plus	Minus
16S rRNA	XM_032925074.1	PREDICTED: Daphnia magna aryl hydrocarbon receptor nuclear translocator homolog (LOC116919161), transcript variant X5, mRNA	2.11437	38	35.5503	2410	2379	32	414	445	2.185	27	84.375	27	84.375	0	0	Plus	Minus
16S rRNA	XM_032925075.1	PREDICTED: Daphnia magna aryl hydrocarbon receptor nuclear translocator homolog (LOC116919161), transcript variant X6, mRNA	2.11437	38	35.5503	2251	2220	32	414	445	2.185	27	84.375	27	84.375	0	0	Plus	Minus
tRNA-Ser2	XM_032921586.1	PREDICTED: Daphnia magna aspartyl/asparaginyl beta-hydroxylase-like (LOC116916365), transcript variant X1, mRNA	3.01695	32	30.1402	2763	2783	21	24	44	30.4348	19	90.4762	19	90.4762	0	0	Plus	Plus
tRNA-Ser2	XM_032921587.1	PREDICTED: Daphnia magna aspartyl/asparaginyl beta-hydroxylase-like (LOC116916365), transcript variant X2, mRNA	3.01695	32	30.1402	2700	2720	21	24	44	30.4348	19	90.4762	19	90.4762	0	0	Plus	Plus
tRNA-Ser2	XM_032921588.1	PREDICTED: Daphnia magna aspartyl/asparaginyl beta-hydroxylase-like (LOC116916365), transcript variant X3, mRNA	3.01695	32	30.1402	2654	2674	21	24	44	30.4348	19	90.4762	19	90.4762	0	0	Plus	Plus
tRNA-Ser2	XM_032921589.1	PREDICTED: Daphnia magna aspartyl/asparaginyl beta-hydroxylase-like (LOC116916365), transcript variant X4, mRNA	3.01695	32	30.1402	2174	2194	21	24	44	30.4348	19	90.4762	19	90.4762	0	0	Plus	Plus
tRNA-Glu	XM_032937257.1	PREDICTED: Daphnia magna ATP-binding cassette sub-family A member 7-like (LOC116929944), transcript variant X1, mRNA	2.74878	32	30.1402	7318	7300	19	39	57	26.1538	18	94.7368	18	94.7368	0	0	Plus	Minus
tRNA-Glu	XM_032937258.1	PREDICTED: Daphnia magna ATP-binding cassette sub-family A member 7-like (LOC116929944), transcript variant X2, mRNA	2.74878	32	30.1402	7258	7240	19	39	57	26.1538	18	94.7368	18	94.7368	0	0	Plus	Minus
tRNA-Glu	XM_032937259.1	PREDICTED: Daphnia magna ATP-binding cassette sub-family A member 7-like (LOC116929944), transcript variant X3, mRNA	2.74878	32	30.1402	7255	7237	19	39	57	26.1538	18	94.7368	18	94.7368	0	0	Plus	Minus
tRNA-Glu	XM_032937260.1	PREDICTED: Daphnia magna ATP-binding cassette sub-family A member 7-like (LOC116929944), transcript variant X4, mRNA	2.74878	32	30.1402	7323	7305	19	39	57	26.1538	18	94.7368	18	94.7368	0	0	Plus	Minus
tRNA-Glu	XM_032937261.1	PREDICTED: Daphnia magna ATP-binding cassette sub-family A member 7-like (LOC116929944), transcript variant X5, mRNA	2.74878	32	30.1402	7195	7177	19	39	57	26.1538	18	94.7368	18	94.7368	0	0	Plus	Minus
COX1	XM_032940924.1	PREDICTED: Daphnia magna ATP-dependent DNA/RNA helicase DHX36-like (LOC116933025), transcript variant X1, mRNA	8.2804	36	33.7469	1749	1766	18	297	314	1.17111	18	100	18	100	0	0	Plus	Plus
COX1	XM_032940925.1	PREDICTED: Daphnia magna ATP-dependent DNA/RNA helicase DHX36-like (LOC116933025), transcript variant X2, mRNA	8.2804	36	33.7469	1669	1686	18	297	314	1.17111	18	100	18	100	0	0	Plus	Plus
COX1	XM_032940926.1	PREDICTED: Daphnia magna ATP-dependent DNA/RNA helicase DHX36-like (LOC116933025), transcript variant X3, mRNA	8.2804	36	33.7469	1625	1642	18	297	314	1.17111	18	100	18	100	0	0	Plus	Plus
tRNA-Pro	XM_032927264.1	PREDICTED: Daphnia magna baculoviral IAP repeat-containing protein 2-like (LOC116921068), mRNA	9.36016	30	28.3368	388	371	18	20	37	25	17	94.4444	17	94.4444	0	0	Plus	Minus
ND6	XM_032933423.1	PREDICTED: Daphnia magna bestrophin-1-like (LOC116926501), mRNA	9.12681	34	31.9436	113	94	20	416	435	3.57143	19	95	19	95	0	0	Plus	Minus
ND6	XM_032923647.1	PREDICTED: Daphnia magna bestrophin-2-like (LOC116918009), transcript variant X1, mRNA	9.12681	34	31.9436	1737	1758	22	198	219	4.36508	20	90.9091	20	90.9091	0	0	Plus	Plus
ND6	XM_032923648.1	PREDICTED: Daphnia magna bestrophin-2-like (LOC116918009), transcript variant X2, mRNA	9.12681	34	31.9436	1737	1758	22	198	219	4.36508	20	90.9091	20	90.9091	0	0	Plus	Plus
ND6	XM_032923649.1	PREDICTED: Daphnia magna bestrophin-2-like (LOC116918009), transcript variant X3, mRNA	9.12681	34	31.9436	1671	1692	22	198	219	4.36508	20	90.9091	20	90.9091	0	0	Plus	Plus
ND3	XM_032931568.1	PREDICTED: Daphnia magna bestrophin-3-like (LOC116924947), transcript variant X1, mRNA	0.14752	40	37.3537	2034	2004	31	12	39	8.19209	27	87.0968	27	87.0968	3	9.67742	Plus	Minus
ND3	XM_032931569.1	PREDICTED: Daphnia magna bestrophin-3-like (LOC116924947), transcript variant X2, mRNA	0.14752	40	37.3537	2012	1982	31	12	39	8.19209	27	87.0968	27	87.0968	3	9.67742	Plus	Minus
ND5	XM_032923622.1	PREDICTED: Daphnia magna bestrophin-4-like (LOC116917993), transcript variant X1, mRNA	9.21936	36	33.7469	1241	1214	28	947	974	1.52225	24	85.7143	24	85.7143	0	0	Plus	Minus
ND5	XM_032923623.1	PREDICTED: Daphnia magna bestrophin-4-like (LOC116917993), transcript variant X2, mRNA	9.21936	36	33.7469	1236	1209	28	947	974	1.52225	24	85.7143	24	85.7143	0	0	Plus	Minus
tRNA-Asp	XM_032928133.1	PREDICTED: Daphnia magna beta-1,4-glucuronyltransferase 1-like (LOC116921760), mRNA	0.749121	34	31.9436	514	530	17	39	55	26.9841	17	100	17	100	0	0	Plus	Plus
ND4	XM_032942588.1	PREDICTED: Daphnia magna beta-hexosaminidase subunit alpha-like (LOC116935235), mRNA	7.06141	36	33.7469	70	90	21	841	861	1.59696	20	95.2381	20	95.2381	0	0	Plus	Plus
12S rRNA	XM_032933412.1	PREDICTED: Daphnia magna beta-mannosidase-like (LOC116926494), transcript variant X1, mRNA	3.97725	36	33.7469	2186	2161	26	555	580	3.19149	23	88.4615	23	88.4615	0	0	Plus	Minus
ND2	XM_032921720.1	PREDICTED: Daphnia magna bromodomain-containing protein 4-like (LOC116916470), mRNA	5.26821	36	33.7469	4960	4982	23	203	225	2.33029	21	91.3043	21	91.3043	0	0	Plus	Plus
ND3	XM_032939102.1	PREDICTED: Daphnia magna calcium-activated potassium channel slowpoke-like (LOC116931518), mRNA	1.79716	36	33.7469	4936	4958	23	63	85	6.49718	21	91.3043	21	91.3043	0	0	Plus	Plus
tRNA-Ile	XM_032921958.1	PREDICTED: Daphnia magna calcium-dependent protein kinase 2-like (LOC116916666), mRNA	9.36016	30	28.3368	2673	2690	18	31	48	28.125	17	94.4444	17	94.4444	0	0	Plus	Plus
tRNA-Trp	XM_032929559.1	PREDICTED: Daphnia magna calmodulin-like (LOC116923029), transcript variant X1, mRNA	9.36016	30	28.3368	506	492	15	10	24	20.3125	15	100	15	100	0	0	Plus	Minus
tRNA-Trp	XM_032929560.1	PREDICTED: Daphnia magna calmodulin-like (LOC116923029), transcript variant X2, mRNA	9.36016	30	28.3368	658	644	15	10	24	20.3125	15	100	15	100	0	0	Plus	Minus
tRNA-Leu1	XM_032933144.1	PREDICTED: Daphnia magna carboxy-terminal kinesin 2-like (LOC116926302), mRNA	0.845162	34	31.9436	2121	2142	22	38	59	32.3529	20	90.9091	20	90.9091	0	0	Plus	Plus
D-loop	XM_032937856.1	PREDICTED: Daphnia magna carotenoid isomerooxygenase-like (LOC116930445), mRNA	0.412545	38	35.5503	1889	1916	28	54	79	9.68858	25	89.2857	25	89.2857	2	7.14286	Plus	Plus
ND3	XM_032942138.1	PREDICTED: Daphnia magna caspase-1-like (LOC116934659), mRNA	6.27269	34	31.9436	764	740	25	273	297	6.49718	22	88	22	88	0	0	Plus	Minus
CYTB	XM_032923782.1	PREDICTED: Daphnia magna CCAAT/enhancer-binding protein zeta-like (LOC116918164), mRNA	0.497603	40	37.3537	246	219	28	83	110	2.29479	25	89.2857	25	89.2857	0	0	Plus	Minus
ND3	XM_032927476.1	PREDICTED: Daphnia magna cell cycle checkpoint control protein RAD9A-like (LOC116921216), transcript variant X1, mRNA	1.79716	36	33.7469	330	357	28	138	165	7.9096	24	85.7143	24	85.7143	0	0	Plus	Plus
ND3	XM_032927477.1	PREDICTED: Daphnia magna cell cycle checkpoint control protein RAD9A-like (LOC116921216), transcript variant X2, mRNA	1.79716	36	33.7469	325	352	28	138	165	7.9096	24	85.7143	24	85.7143	0	0	Plus	Plus
tRNA-Glu	XM_032927569.1	PREDICTED: Daphnia magna cell surface glycoprotein 1-like (LOC116921301), mRNA	9.59417	30	28.3368	2361	2375	15	37	51	23.0769	15	100	15	100	0	0	Plus	Plus
COX1	XM_032933685.1	PREDICTED: Daphnia magna chondroitin sulfate synthase 1-like (LOC116926756), transcript variant X1, mRNA	2.37238	38	35.5503	4661	4687	27	1225	1251	1.75667	24	88.8889	24	88.8889	0	0	Plus	Plus
COX1	XM_032933686.1	PREDICTED: Daphnia magna chondroitin sulfate synthase 1-like (LOC116926756), transcript variant X2, mRNA	2.37238	38	35.5503	4593	4619	27	1225	1251	1.75667	24	88.8889	24	88.8889	0	0	Plus	Plus
COX1	XM_032933687.1	PREDICTED: Daphnia magna chondroitin sulfate synthase 1-like (LOC116926756), transcript variant X3, mRNA	2.37238	38	35.5503	4656	4682	27	1225	1251	1.75667	24	88.8889	24	88.8889	0	0	Plus	Plus
COX1	XM_032933688.1	PREDICTED: Daphnia magna chondroitin sulfate synthase 1-like (LOC116926756), transcript variant X4, mRNA	2.37238	38	35.5503	4601	4627	27	1225	1251	1.75667	24	88.8889	24	88.8889	0	0	Plus	Plus
COX1	XM_032933689.1	PREDICTED: Daphnia magna chondroitin sulfate synthase 1-like (LOC116926756), transcript variant X5, mRNA	2.37238	38	35.5503	4589	4615	27	1225	1251	1.75667	24	88.8889	24	88.8889	0	0	Plus	Plus
COX1	XM_032933690.1	PREDICTED: Daphnia magna chondroitin sulfate synthase 1-like (LOC116926756), transcript variant X6, mRNA	2.37238	38	35.5503	4584	4610	27	1225	1251	1.75667	24	88.8889	24	88.8889	0	0	Plus	Plus
COX1	XM_032933691.1	PREDICTED: Daphnia magna chondroitin sulfate synthase 1-like (LOC116926756), transcript variant X7, mRNA	2.37238	38	35.5503	4661	4687	27	1225	1251	1.75667	24	88.8889	24	88.8889	0	0	Plus	Plus
COX1	XM_032933692.1	PREDICTED: Daphnia magna chondroitin sulfate synthase 1-like (LOC116926756), transcript variant X8, mRNA	2.37238	38	35.5503	4613	4639	27	1225	1251	1.75667	24	88.8889	24	88.8889	0	0	Plus	Plus
tRNA-Ser2	XM_032926838.1	PREDICTED: Daphnia magna chymotrypsin-like serine proteinase (LOC116920737), mRNA	3.01695	32	30.1402	1290	1275	16	27	42	20.2899	16	100	16	100	0	0	Plus	Minus
tRNA-Ala	XM_032920758.1	PREDICTED: Daphnia magna collagen alpha-1(I) chain-like (LOC116915631), mRNA	8.89216	30	28.3368	1654	1635	20	35	54	29.0323	18	90	18	90	0	0	Plus	Minus
tRNA-Glu	XM_032937460.1	PREDICTED: Daphnia magna ctenidin-3-like (LOC116930087), mRNA	9.59417	30	28.3368	106	92	15	51	65	20	15	100	15	100	0	0	Plus	Minus
tRNA-Cys	XM_032926011.1	PREDICTED: Daphnia magna cyclin-A2-like (LOC116919971), mRNA	2.68173	32	30.1402	169	144	26	29	54	37.5	22	84.6154	22	84.6154	0	0	Plus	Minus
ND1	XM_032934568.1	PREDICTED: Daphnia magna cyclin-dependent kinase 4-like (LOC116927526), transcript variant X1, mRNA	4.9386	36	33.7469	3302	3280	23	158	180	2.26537	21	91.3043	21	91.3043	0	0	Plus	Minus
ND1	XM_032934573.1	PREDICTED: Daphnia magna cyclin-dependent kinase 4-like (LOC116927526), transcript variant X2, mRNA	4.9386	36	33.7469	3240	3218	23	158	180	2.26537	21	91.3043	21	91.3043	0	0	Plus	Minus
ND6	XM_032937948.1	PREDICTED: Daphnia magna cytoplasmic polyadenylation element-binding protein 2-like (LOC116930547), mRNA	0.749175	38	35.5503	3527	3553	27	192	218	5.35714	24	88.8889	24	88.8889	0	0	Plus	Plus
tRNA-Met	XM_032920853.1	PREDICTED: Daphnia magna DENN domain-containing protein Crag-like (LOC116915732), transcript variant X1, mRNA	9.59417	30	28.3368	408	425	18	14	31	27.6923	17	94.4444	17	94.4444	0	0	Plus	Plus
tRNA-Met	XM_032920854.1	PREDICTED: Daphnia magna DENN domain-containing protein Crag-like (LOC116915732), transcript variant X2, mRNA	9.59417	30	28.3368	410	427	18	14	31	27.6923	17	94.4444	17	94.4444	0	0	Plus	Plus
tRNA-Met	XM_032920855.1	PREDICTED: Daphnia magna DENN domain-containing protein Crag-like (LOC116915732), transcript variant X3, mRNA	9.59417	30	28.3368	408	425	18	14	31	27.6923	17	94.4444	17	94.4444	0	0	Plus	Plus
tRNA-Met	XM_032920856.1	PREDICTED: Daphnia magna DENN domain-containing protein Crag-like (LOC116915732), transcript variant X4, mRNA	9.59417	30	28.3368	406	423	18	14	31	27.6923	17	94.4444	17	94.4444	0	0	Plus	Plus
tRNA-Met	XM_032920858.1	PREDICTED: Daphnia magna DENN domain-containing protein Crag-like (LOC116915732), transcript variant X5, mRNA	9.59417	30	28.3368	407	424	18	14	31	27.6923	17	94.4444	17	94.4444	0	0	Plus	Plus
tRNA-Met	XM_032920859.1	PREDICTED: Daphnia magna DENN domain-containing protein Crag-like (LOC116915732), transcript variant X6, mRNA	9.59417	30	28.3368	406	423	18	14	31	27.6923	17	94.4444	17	94.4444	0	0	Plus	Plus
tRNA-Leu1	XM_032925850.1	PREDICTED: Daphnia magna deoxyribodipyrimidine photo-lyase-like (LOC116919804), transcript variant X1, mRNA	0.845162	34	31.9436	631	652	22	29	50	32.3529	20	90.9091	20	90.9091	0	0	Plus	Plus
tRNA-Leu1	XM_032925851.1	PREDICTED: Daphnia magna deoxyribodipyrimidine photo-lyase-like (LOC116919804), transcript variant X2, mRNA	0.845162	34	31.9436	555	576	22	29	50	32.3529	20	90.9091	20	90.9091	0	0	Plus	Plus
ND6	XM_032936928.1	PREDICTED: Daphnia magna deubiquitinase OTUD6B-like (LOC116929645), transcript variant X2, mRNA	0.749175	38	35.5503	2788	2760	29	187	215	5.35714	25	86.2069	25	86.2069	0	0	Plus	Minus
ND4L	XM_032939698.1	PREDICTED: Daphnia magna diacylglycerol kinase epsilon-like (LOC116932011), transcript variant X1, mRNA	1.53335	36	33.7469	1478	1507	30	235	262	9.80392	27	90	27	90	2	6.66667	Plus	Plus
ND4L	XM_032939699.1	PREDICTED: Daphnia magna diacylglycerol kinase epsilon-like (LOC116932011), transcript variant X2, mRNA	1.53335	36	33.7469	1478	1507	30	235	262	9.80392	27	90	27	90	2	6.66667	Plus	Plus
ND4L	XM_032939700.1	PREDICTED: Daphnia magna diacylglycerol kinase epsilon-like (LOC116932011), transcript variant X3, mRNA	1.53335	36	33.7469	1478	1507	30	235	262	9.80392	27	90	27	90	2	6.66667	Plus	Plus
ATP6	XM_032932603.1	PREDICTED: Daphnia magna dihydrolipoyl dehydrogenase, mitochondrial-like (LOC116925843), mRNA	1.01831	38	35.5503	1316	1290	27	35	61	3.7037	24	88.8889	24	88.8889	0	0	Plus	Minus
tRNA-Trp	XM_032943568.1	PREDICTED: Daphnia magna dipeptidase 1-like (LOC116936419), mRNA	9.36016	30	28.3368	304	290	15	36	50	20.3125	15	100	15	100	0	0	Plus	Minus
tRNA-Asn	XM_032921853.1	PREDICTED: Daphnia magna DNA methyltransferase 1-associated protein 1-like (LOC116916595), mRNA	2.88286	32	30.1402	602	617	16	50	65	23.8806	16	100	16	100	0	0	Plus	Plus
12S rRNA	XM_032932283.1	PREDICTED: Daphnia magna DNA polymerase iota-like (LOC116925565), transcript variant X1, mRNA	3.97725	36	33.7469	494	516	23	4	26	3.05851	21	91.3043	21	91.3043	0	0	Plus	Plus
12S rRNA	XM_032932284.1	PREDICTED: Daphnia magna DNA polymerase iota-like (LOC116925565), transcript variant X2, mRNA	3.97725	36	33.7469	494	516	23	4	26	3.05851	21	91.3043	21	91.3043	0	0	Plus	Plus
tRNA-Tyr	XM_032939577.1	PREDICTED: Daphnia magna DNA translocase FtsK-like (LOC116931908), mRNA	9.36016	30	28.3368	4689	4665	25	8	32	35.9375	21	84	21	84	0	0	Plus	Minus
16S rRNA	XM_032933651.1	PREDICTED: Daphnia magna DNA-directed RNA polymerase II subunit RPB1-like (LOC116926711), mRNA	2.41037e-12	82	75.2244	2086	2129	44	556	599	3.20466	43	97.7273	43	97.7273	0	0	Plus	Plus
ND4	XM_032925398.1	PREDICTED: Daphnia magna dnaJ homolog subfamily C member 16-like (LOC116919417), mRNA	0.579635	40	37.3537	2491	2467	25	817	841	1.74905	23	92	23	92	0	0	Plus	Minus
ND5	XM_032924415.1	PREDICTED: Daphnia magna dnaJ homolog subfamily C member 5-like (LOC116918681), transcript variant X1, mRNA	9.21936	36	33.7469	1058	1041	18	1395	1412	0.936768	18	100	18	100	0	0	Plus	Minus
ND5	XM_032924416.1	PREDICTED: Daphnia magna dnaJ homolog subfamily C member 5-like (LOC116918681), transcript variant X2, mRNA	9.21936	36	33.7469	1036	1019	18	1395	1412	0.936768	18	100	18	100	0	0	Plus	Minus
ND5	XM_032925323.1	PREDICTED: Daphnia magna dnaJ homolog subfamily C member 5-like (LOC116919355), partial mRNA	9.21936	36	33.7469	491	474	18	1395	1412	0.936768	18	100	18	100	0	0	Plus	Minus
ND4	XM_032930118.1	PREDICTED: Daphnia magna dynein heavy chain 3, axonemal-like (LOC116923637), mRNA	7.06141	36	33.7469	9778	9800	23	806	828	1.74905	21	91.3043	21	91.3043	0	0	Plus	Plus
tRNA-Arg	XM_032936673.1	PREDICTED: Daphnia magna dystrophin-like (LOC116929435), transcript variant X1, mRNA	9.36016	30	28.3368	2101	2115	15	11	25	23.4375	15	100	15	100	0	0	Plus	Plus
tRNA-Arg	XM_032936674.1	PREDICTED: Daphnia magna dystrophin-like (LOC116929435), transcript variant X2, mRNA	9.36016	30	28.3368	2044	2058	15	11	25	23.4375	15	100	15	100	0	0	Plus	Plus
ND5	XM_032928520.1	PREDICTED: Daphnia magna E3 ubiquitin-protein ligase ZNF598-like (LOC116922102), transcript variant X1, mRNA	9.21936	36	33.7469	287	309	23	998	1020	1.3466	21	91.3043	21	91.3043	0	0	Plus	Plus
tRNA-Arg	XM_032929203.1	PREDICTED: Daphnia magna EH domain-binding protein 1-like (LOC116922785), transcript variant X1, mRNA	2.68173	32	30.1402	3137	3157	21	35	55	32.8125	19	90.4762	19	90.4762	0	0	Plus	Plus
tRNA-Arg	XM_032929204.1	PREDICTED: Daphnia magna EH domain-binding protein 1-like (LOC116922785), transcript variant X2, mRNA	2.68173	32	30.1402	3135	3155	21	35	55	32.8125	19	90.4762	19	90.4762	0	0	Plus	Plus
tRNA-Arg	XM_032929205.1	PREDICTED: Daphnia magna EH domain-binding protein 1-like (LOC116922785), transcript variant X3, mRNA	2.68173	32	30.1402	3128	3148	21	35	55	32.8125	19	90.4762	19	90.4762	0	0	Plus	Plus
ATP8	XM_032925680.1	PREDICTED: Daphnia magna endoglucanase 12-like (LOC116919664), mRNA	9.51166	32	30.1402	1649	1664	16	131	146	9.52381	16	100	16	100	0	0	Plus	Plus
ND6	XM_032925680.1	PREDICTED: Daphnia magna endoglucanase 12-like (LOC116919664), mRNA	9.12681	34	31.9436	2423	2449	27	411	436	5.35714	24	88.8889	24	88.8889	1	3.7037	Plus	Plus
D-loop	XM_032941988.1	PREDICTED: Daphnia magna endoglucanase E-4-like (LOC116934465), mRNA	5.02583	34	31.9436	1889	1873	17	3	19	5.19031	17	100	17	100	0	0	Plus	Minus
tRNA-Arg	XM_032924875.1	PREDICTED: Daphnia magna endothelin-converting enzyme homolog (LOC116919025), mRNA	0.768329	34	31.9436	287	311	25	22	46	39.0625	22	88	22	88	0	0	Plus	Plus
tRNA-Gly	XM_032924128.1	PREDICTED: Daphnia magna ephrin type-B receptor 1-B-like (LOC116918424), mRNA	9.12616	30	28.3368	3511	3525	15	32	46	23.8095	15	100	15	100	0	0	Plus	Plus
tRNA-Trp	XM_032940128.1	PREDICTED: Daphnia magna epidermal retinol dehydrogenase 2-like (LOC116932344), transcript variant X1, mRNA	9.36016	30	28.3368	963	980	18	28	45	28.125	17	94.4444	17	94.4444	0	0	Plus	Plus
tRNA-Trp	XM_032940129.1	PREDICTED: Daphnia magna epidermal retinol dehydrogenase 2-like (LOC116932344), transcript variant X2, mRNA	9.36016	30	28.3368	963	980	18	28	45	28.125	17	94.4444	17	94.4444	0	0	Plus	Plus
tRNA-Trp	XM_032942213.1	PREDICTED: Daphnia magna epidermal retinol dehydrogenase 2-like (LOC116934752), mRNA	9.36016	30	28.3368	793	810	18	28	45	28.125	17	94.4444	17	94.4444	0	0	Plus	Plus
tRNA-Trp	XM_032942213.1	PREDICTED: Daphnia magna epidermal retinol dehydrogenase 2-like (LOC116934752), mRNA	9.36016	30	28.3368	1032	1049	18	28	45	28.125	17	94.4444	17	94.4444	0	0	Plus	Plus
tRNA-Ala	XM_032928277.1	PREDICTED: Daphnia magna erythroid differentiation-related factor 1-like (LOC116921911), mRNA	8.89216	30	28.3368	302	319	18	24	41	29.0323	17	94.4444	17	94.4444	0	0	Plus	Plus
tRNA-Arg	XM_032924959.1	PREDICTED: Daphnia magna excitatory amino acid transporter 3-like (LOC116919082), mRNA	2.68173	32	30.1402	2927	2912	16	15	30	21.875	16	100	16	100	0	0	Plus	Minus
ND5	XM_032924430.1	PREDICTED: Daphnia magna extensin-like (LOC116918695), mRNA	0.756771	40	37.3537	1005	963	43	1189	1234	2.40047	37	80.4348	37	80.4348	3	6.52174	Plus	Minus
D-loop	XM_032930264.1	PREDICTED: Daphnia magna extensin-like (LOC116923742), transcript variant X1, mRNA	5.02583	34	31.9436	2606	2582	25	2	26	7.95848	22	88	22	88	0	0	Plus	Minus
D-loop	XM_032930265.1	PREDICTED: Daphnia magna extensin-like (LOC116923742), transcript variant X2, mRNA	5.02583	34	31.9436	2472	2448	25	2	26	7.95848	22	88	22	88	0	0	Plus	Minus
D-loop	XM_032930266.1	PREDICTED: Daphnia magna extensin-like (LOC116923742), transcript variant X3, mRNA	5.02583	34	31.9436	2089	2065	25	2	26	7.95848	22	88	22	88	0	0	Plus	Minus
D-loop	XM_032930267.1	PREDICTED: Daphnia magna extensin-like (LOC116923742), transcript variant X4, mRNA	5.02583	34	31.9436	1916	1892	25	2	26	7.95848	22	88	22	88	0	0	Plus	Minus
D-loop	XM_032930268.1	PREDICTED: Daphnia magna extensin-like (LOC116923742), transcript variant X5, mRNA	5.02583	34	31.9436	2049	2025	25	2	26	7.95848	22	88	22	88	0	0	Plus	Minus
D-loop	XM_032930269.1	PREDICTED: Daphnia magna extensin-like (LOC116923742), transcript variant X6, mRNA	5.02583	34	31.9436	1767	1743	25	2	26	7.95848	22	88	22	88	0	0	Plus	Minus
ND6	XM_032937002.1	PREDICTED: Daphnia magna extensin-like (LOC116929686), mRNA	9.12681	34	31.9436	558	532	27	199	225	4.96032	23	85.1852	23	85.1852	0	0	Plus	Minus
ND3	XM_032932554.1	PREDICTED: Daphnia magna fat-like cadherin-related tumor suppressor homolog (LOC116925792), mRNA	6.27269	34	31.9436	16774	16753	22	74	95	5.64972	20	90.9091	20	90.9091	0	0	Plus	Minus
12S rRNA	XM_032934141.1	PREDICTED: Daphnia magna fatty acid hydroxylase domain-containing protein 2-like (LOC116927151), transcript variant X1, mRNA	3.97725	36	33.7469	450	414	37	9	46	4.65426	31	81.5789	31	81.5789	1	2.63158	Plus	Minus
tRNA-Leu1	XM_032925838.1	PREDICTED: Daphnia magna F-box only protein 30-like (LOC116919803), transcript variant X1, mRNA	0.845162	34	31.9436	852	874	23	34	57	33.8235	22	91.6667	22	91.6667	1	4.16667	Plus	Plus
tRNA-Leu1	XM_032925848.1	PREDICTED: Daphnia magna F-box only protein 30-like (LOC116919803), transcript variant X10, mRNA	0.845162	34	31.9436	852	874	23	34	57	33.8235	22	91.6667	22	91.6667	1	4.16667	Plus	Plus
tRNA-Leu1	XM_032925849.1	PREDICTED: Daphnia magna F-box only protein 30-like (LOC116919803), transcript variant X11, mRNA	0.845162	34	31.9436	852	874	23	34	57	33.8235	22	91.6667	22	91.6667	1	4.16667	Plus	Plus
tRNA-Leu1	XM_032925839.1	PREDICTED: Daphnia magna F-box only protein 30-like (LOC116919803), transcript variant X2, mRNA	0.845162	34	31.9436	852	874	23	34	57	33.8235	22	91.6667	22	91.6667	1	4.16667	Plus	Plus
tRNA-Leu1	XM_032925840.1	PREDICTED: Daphnia magna F-box only protein 30-like (LOC116919803), transcript variant X3, mRNA	0.845162	34	31.9436	776	798	23	34	57	33.8235	22	91.6667	22	91.6667	1	4.16667	Plus	Plus
tRNA-Leu1	XM_032925841.1	PREDICTED: Daphnia magna F-box only protein 30-like (LOC116919803), transcript variant X4, mRNA	0.845162	34	31.9436	852	874	23	34	57	33.8235	22	91.6667	22	91.6667	1	4.16667	Plus	Plus
tRNA-Leu1	XM_032925842.1	PREDICTED: Daphnia magna F-box only protein 30-like (LOC116919803), transcript variant X5, mRNA	0.845162	34	31.9436	852	874	23	34	57	33.8235	22	91.6667	22	91.6667	1	4.16667	Plus	Plus
tRNA-Leu1	XM_032925844.1	PREDICTED: Daphnia magna F-box only protein 30-like (LOC116919803), transcript variant X6, mRNA	0.845162	34	31.9436	852	874	23	34	57	33.8235	22	91.6667	22	91.6667	1	4.16667	Plus	Plus
tRNA-Leu1	XM_032925845.1	PREDICTED: Daphnia magna F-box only protein 30-like (LOC116919803), transcript variant X7, mRNA	0.845162	34	31.9436	852	874	23	34	57	33.8235	22	91.6667	22	91.6667	1	4.16667	Plus	Plus
tRNA-Leu1	XM_032925846.1	PREDICTED: Daphnia magna F-box only protein 30-like (LOC116919803), transcript variant X8, mRNA	0.845162	34	31.9436	742	764	23	34	57	33.8235	22	91.6667	22	91.6667	1	4.16667	Plus	Plus
tRNA-Leu1	XM_032925847.1	PREDICTED: Daphnia magna F-box only protein 30-like (LOC116919803), transcript variant X9, mRNA	0.845162	34	31.9436	852	874	23	34	57	33.8235	22	91.6667	22	91.6667	1	4.16667	Plus	Plus
tRNA-Ile	XM_032924653.1	PREDICTED: Daphnia magna F-box/LRR-repeat protein 21-like (LOC116918865), transcript variant X1, mRNA	9.36016	30	28.3368	1837	1818	20	6	25	28.125	18	90	18	90	0	0	Plus	Minus
tRNA-Gly	XM_032935119.1	PREDICTED: Daphnia magna F-box/WD repeat-containing protein 1A-like (LOC116928050), transcript variant X1, mRNA	9.12616	30	28.3368	594	577	18	42	59	25.3968	17	94.4444	17	94.4444	0	0	Plus	Minus
tRNA-Gly	XM_032935120.1	PREDICTED: Daphnia magna F-box/WD repeat-containing protein 1A-like (LOC116928050), transcript variant X2, mRNA	9.12616	30	28.3368	421	404	18	42	59	25.3968	17	94.4444	17	94.4444	0	0	Plus	Minus
D-loop	XM_032929530.1	PREDICTED: Daphnia magna FGFR1 oncogene partner 2 homolog (LOC116923007), mRNA	5.02583	34	31.9436	937	888	50	1	55	16.609	41	74.5455	41	74.5455	5	9.09091	Plus	Minus
tRNA-Thr	XM_032933267.1	PREDICTED: Daphnia magna formin-like protein (LOC116926390), mRNA	2.61469	32	30.1402	618	603	16	3	18	22.2222	16	100	16	100	0	0	Plus	Minus
ATP8	XM_032937815.1	PREDICTED: Daphnia magna formin-like protein 20 (LOC116930397), transcript variant X2, mRNA	9.51166	32	30.1402	168	148	21	141	161	11.3095	19	90.4762	19	90.4762	0	0	Plus	Minus
tRNA-Ala	XM_032938493.1	PREDICTED: Daphnia magna frizzled-5-like (LOC116931027), mRNA	8.89216	30	28.3368	678	692	15	26	40	24.1935	15	100	15	100	0	0	Plus	Plus
ND4	XM_032939956.1	PREDICTED: Daphnia magna gamma-aminobutyric acid receptor subunit beta-like (LOC116932171), mRNA	2.02313	38	35.5503	850	873	24	983	1006	1.8251	22	91.6667	22	91.6667	0	0	Plus	Plus
ND5	XM_032941878.1	PREDICTED: Daphnia magna gastric triacylglycerol lipase-like (LOC116934313), transcript variant X1, mRNA	9.21936	36	33.7469	155	133	23	368	390	1.22951	21	91.3043	21	91.3043	0	0	Plus	Minus
ND5	XM_032941879.1	PREDICTED: Daphnia magna gastric triacylglycerol lipase-like (LOC116934313), transcript variant X2, mRNA	9.21936	36	33.7469	155	133	23	368	390	1.22951	21	91.3043	21	91.3043	0	0	Plus	Minus
ND5	XM_032941880.1	PREDICTED: Daphnia magna gastric triacylglycerol lipase-like (LOC116934313), transcript variant X3, mRNA	9.21936	36	33.7469	155	133	23	368	390	1.22951	21	91.3043	21	91.3043	0	0	Plus	Minus
tRNA-Gly	XM_032936418.1	PREDICTED: Daphnia magna GATOR complex protein MIOS-A-like (LOC116929248), mRNA	2.61469	32	30.1402	2140	2166	27	19	46	42.8571	24	85.7143	24	85.7143	1	3.57143	Plus	Plus
tRNA-Trp	XM_032942576.1	PREDICTED: Daphnia magna glucose-6-phosphate isomerase-like (LOC116935227), mRNA	9.36016	30	28.3368	627	613	15	25	39	20.3125	15	100	15	100	0	0	Plus	Minus
ND2	XM_032930329.1	PREDICTED: Daphnia magna glutamate-gated chloride channel-like (LOC116923794), mRNA	1.50937	38	35.5503	2927	2896	32	205	239	3.03951	29	82.8571	29	82.8571	3	8.57143	Plus	Minus
ND5	XM_032940858.1	PREDICTED: Daphnia magna glycoprotein-N-acetylgalactosamine 3-beta-galactosyltransferase 1-like (LOC116932960), mRNA	0.216819	42	39.157	1818	1856	39	995	1033	2.28337	32	82.0513	32	82.0513	0	0	Plus	Plus
ND6	XM_032940228.1	PREDICTED: Daphnia magna glypican-5-like (LOC116932446), mRNA	9.12681	34	31.9436	3664	3705	42	424	470	8.33333	35	74.4681	35	74.4681	5	10.6383	Plus	Plus
ND6	XM_032928509.1	PREDICTED: Daphnia magna gonadotropin-releasing hormone receptor-like (LOC116922093), mRNA	9.12681	34	31.9436	2099	2120	22	326	347	4.36508	20	90.9091	20	90.9091	0	0	Plus	Plus
tRNA-Thr	XM_032942496.1	PREDICTED: Daphnia magna GPI ethanolamine phosphate transferase 1-like (LOC116935123), mRNA	9.12616	30	28.3368	91	108	18	31	48	28.5714	17	94.4444	17	94.4444	0	0	Plus	Plus
ND2	XM_032938743.1	PREDICTED: Daphnia magna growth/differentiation factor 8-like (LOC116931211), mRNA	1.50937	38	35.5503	2685	2647	39	201	239	3.74873	31	79.4872	31	79.4872	0	0	Plus	Minus
D-loop	XM_032938743.1	PREDICTED: Daphnia magna growth/differentiation factor 8-like (LOC116931211), mRNA	5.02583	34	31.9436	4016	3995	22	3	24	6.92042	20	90.9091	20	90.9091	0	0	Plus	Minus
ND3	XM_032930248.1	PREDICTED: Daphnia magna GTPase-activating protein skywalker-like (LOC116923730), transcript variant X1, mRNA	1.79716	36	33.7469	3349	3332	18	281	298	4.51977	18	100	18	100	0	0	Plus	Minus
ND3	XM_032930257.1	PREDICTED: Daphnia magna GTPase-activating protein skywalker-like (LOC116923730), transcript variant X2, mRNA	1.79716	36	33.7469	3356	3339	18	281	298	4.51977	18	100	18	100	0	0	Plus	Minus
ND3	XM_032930263.1	PREDICTED: Daphnia magna GTPase-activating protein skywalker-like (LOC116923730), transcript variant X3, mRNA	1.79716	36	33.7469	3246	3229	18	281	298	4.51977	18	100	18	100	0	0	Plus	Minus
D-loop	XM_032924655.1	PREDICTED: Daphnia magna guanine nucleotide exchange factor DBS-like (LOC116918866), transcript variant X1, mRNA	5.02583	34	31.9436	6040	6019	22	77	98	6.92042	20	90.9091	20	90.9091	0	0	Plus	Minus
D-loop	XM_032924656.1	PREDICTED: Daphnia magna guanine nucleotide exchange factor DBS-like (LOC116918866), transcript variant X2, mRNA	5.02583	34	31.9436	4173	4152	22	77	98	6.92042	20	90.9091	20	90.9091	0	0	Plus	Minus
D-loop	XM_032924657.1	PREDICTED: Daphnia magna guanine nucleotide exchange factor DBS-like (LOC116918866), transcript variant X3, mRNA	5.02583	34	31.9436	2523	2502	22	77	98	6.92042	20	90.9091	20	90.9091	0	0	Plus	Minus
D-loop	XM_032924658.1	PREDICTED: Daphnia magna guanine nucleotide exchange factor DBS-like (LOC116918866), transcript variant X4, mRNA	5.02583	34	31.9436	2631	2610	22	77	98	6.92042	20	90.9091	20	90.9091	0	0	Plus	Minus
tRNA-Leu1	XM_032925216.1	PREDICTED: Daphnia magna guanylate cyclase 32E-like (LOC116919260), mRNA	2.94991	32	30.1402	5176	5198	23	45	66	33.8235	21	91.3043	21	91.3043	1	4.34783	Plus	Plus
16S rRNA	XM_032926714.1	PREDICTED: Daphnia magna hemocyte protein-glutamine gamma-glutamyltransferase-like (LOC116920571), mRNA	2.11437	38	35.5503	78	109	32	841	872	2.33066	27	84.375	27	84.375	0	0	Plus	Plus
ND5	XM_032928363.1	PREDICTED: Daphnia magna hemocyte protein-glutamine gamma-glutamyltransferase-like (LOC116921991), mRNA	2.64139	38	35.5503	2042	2024	19	300	318	0.995316	19	100	19	100	0	0	Plus	Minus
ATP8	XM_032922523.1	PREDICTED: Daphnia magna histidine--tRNA ligase, cytoplasmic-like (LOC116917153), mRNA	9.51166	32	30.1402	117	102	16	150	165	8.33333	16	100	16	100	0	0	Plus	Minus
tRNA-Pro	XM_032926601.1	PREDICTED: Daphnia magna histone H2A-like (LOC116920374), mRNA	9.36016	30	28.3368	409	423	15	32	46	23.4375	15	100	15	100	0	0	Plus	Plus
ND6	XM_032922038.1	PREDICTED: Daphnia magna histone-lysine N-methyltransferase SMYD3-like (LOC116916710), mRNA	9.12681	34	31.9436	849	819	31	433	461	5.75397	27	87.0968	27	87.0968	2	6.45161	Plus	Minus
tRNA-Asp	XM_032935497.1	PREDICTED: Daphnia magna histone-lysine N-methyltransferase trithorax-like (LOC116928415), mRNA	9.12616	30	28.3368	6352	6366	15	11	25	23.8095	15	100	15	100	0	0	Plus	Plus
ND5	XM_032939874.1	PREDICTED: Daphnia magna histone-lysine N-methyltransferase, H3 lysine-79 specific-like (LOC116932132), mRNA	9.21936	36	33.7469	6287	6265	23	781	803	1.22951	21	91.3043	21	91.3043	0	0	Plus	Minus
ND1	XR_004394408.1	PREDICTED: Daphnia magna homeobox protein abdominal-A homolog (LOC116923176), transcript variant X11, misc_RNA	1.41493	38	35.5503	522	494	29	152	179	2.91262	26	89.6552	26	89.6552	1	3.44828	Plus	Minus
ND6	XM_032938350.1	PREDICTED: Daphnia magna homeobox protein cut-like (LOC116930921), mRNA	9.12681	34	31.9436	9992	10013	22	194	215	4.36508	20	90.9091	20	90.9091	0	0	Plus	Plus
tRNA-Gln	XM_032932851.1	PREDICTED: Daphnia magna homeobox protein GBX-2-like (LOC116926064), transcript variant X1, mRNA	2.94991	32	30.1402	1821	1806	16	21	36	20.5882	16	100	16	100	0	0	Plus	Minus
tRNA-Gln	XM_032932860.1	PREDICTED: Daphnia magna homeobox protein GBX-2-like (LOC116926064), transcript variant X2, mRNA	2.94991	32	30.1402	1822	1807	16	21	36	20.5882	16	100	16	100	0	0	Plus	Minus
tRNA-Gln	XR_004391013.1	PREDICTED: Daphnia magna homeobox protein Meis2-like (LOC116917130), transcript variant X1, misc_RNA	2.94991	32	30.1402	1792	1777	16	21	36	20.5882	16	100	16	100	0	0	Plus	Minus
ATP6	XM_032930328.1	PREDICTED: Daphnia magna homeobox protein vnd-like (LOC116923793), mRNA	3.55425	36	33.7469	151	173	23	420	442	3.40741	21	91.3043	21	91.3043	0	0	Plus	Plus
COX1	XM_032924990.1	PREDICTED: Daphnia magna hybrid signal transduction histidine kinase D-like (LOC116919112), transcript variant X1, mRNA	8.2804	36	33.7469	428	406	23	775	797	1.3663	21	91.3043	21	91.3043	0	0	Plus	Minus
COX1	XM_032924991.1	PREDICTED: Daphnia magna hybrid signal transduction histidine kinase D-like (LOC116919112), transcript variant X2, mRNA	8.2804	36	33.7469	360	338	23	775	797	1.3663	21	91.3043	21	91.3043	0	0	Plus	Minus
COX1	XM_032924992.1	PREDICTED: Daphnia magna hybrid signal transduction histidine kinase D-like (LOC116919112), transcript variant X3, mRNA	8.2804	36	33.7469	576	554	23	775	797	1.3663	21	91.3043	21	91.3043	0	0	Plus	Minus
tRNA-Trp	XM_032936651.1	PREDICTED: Daphnia magna importin-4-like (LOC116929422), mRNA	2.68173	32	30.1402	942	921	22	30	52	31.25	21	91.3043	21	91.3043	1	4.34783	Plus	Minus
ND6	XM_032939467.1	PREDICTED: Daphnia magna insulin-like growth factor-binding protein complex acid labile subunit (LOC116931825), transcript variant X1, mRNA	9.12681	34	31.9436	113	132	20	196	215	3.96825	19	95	19	95	0	0	Plus	Plus
ND6	XM_032939475.1	PREDICTED: Daphnia magna insulin-like growth factor-binding protein complex acid labile subunit (LOC116931825), transcript variant X2, mRNA	9.12681	34	31.9436	113	132	20	196	215	3.96825	19	95	19	95	0	0	Plus	Plus
D-loop	XM_032929217.1	PREDICTED: Daphnia magna integrator complex subunit 5-like (LOC116922794), mRNA	5.02583	34	31.9436	824	808	17	80	96	5.19031	17	100	17	100	0	0	Plus	Minus
D-loop	XM_032930614.1	PREDICTED: Daphnia magna inter-alpha-trypsin inhibitor heavy chain H4-like (LOC116924049), mRNA	5.02583	34	31.9436	2846	2873	28	194	222	9.68858	25	86.2069	25	86.2069	1	3.44828	Plus	Plus
D-loop	XM_032943287.1	PREDICTED: Daphnia magna inter-alpha-trypsin inhibitor heavy chain H4-like (LOC116936084), partial mRNA	5.02583	34	31.9436	2174	2201	28	194	222	9.68858	25	86.2069	25	86.2069	1	3.44828	Plus	Plus
tRNA-Leu2	XM_032929367.1	PREDICTED: Daphnia magna ionotropic receptor 93a-like (LOC116922899), mRNA	0.825954	34	31.9436	1007	981	27	26	52	37.3134	23	85.1852	23	85.1852	0	0	Plus	Minus
ND4	XM_032920902.1	PREDICTED: Daphnia magna keratin, type I cytoskeletal 9-like (LOC116915777), mRNA	2.02313	38	35.5503	213	236	24	1162	1185	1.8251	22	91.6667	22	91.6667	0	0	Plus	Plus
ATP8	XM_032930914.1	PREDICTED: Daphnia magna kinesin-like protein KIF20B (LOC116924371), mRNA	9.51166	32	30.1402	3762	3777	16	107	122	9.52381	16	100	16	100	0	0	Plus	Plus
tRNA-Arg	XM_032939274.1	PREDICTED: Daphnia magna Kv channel-interacting protein 4-like (LOC116931671), transcript variant X1, mRNA	2.68173	32	30.1402	3347	3365	19	31	49	29.6875	18	94.7368	18	94.7368	0	0	Plus	Plus
tRNA-Arg	XM_032939275.1	PREDICTED: Daphnia magna Kv channel-interacting protein 4-like (LOC116931671), transcript variant X2, mRNA	2.68173	32	30.1402	2619	2637	19	31	49	29.6875	18	94.7368	18	94.7368	0	0	Plus	Plus
tRNA-Arg	XM_032939276.1	PREDICTED: Daphnia magna Kv channel-interacting protein 4-like (LOC116931671), transcript variant X3, mRNA	2.68173	32	30.1402	3351	3369	19	31	49	29.6875	18	94.7368	18	94.7368	0	0	Plus	Plus
tRNA-Arg	XM_032939277.1	PREDICTED: Daphnia magna Kv channel-interacting protein 4-like (LOC116931671), transcript variant X4, mRNA	2.68173	32	30.1402	3333	3351	19	31	49	29.6875	18	94.7368	18	94.7368	0	0	Plus	Plus
tRNA-Arg	XM_032939279.1	PREDICTED: Daphnia magna Kv channel-interacting protein 4-like (LOC116931671), transcript variant X5, mRNA	2.68173	32	30.1402	3319	3337	19	31	49	29.6875	18	94.7368	18	94.7368	0	0	Plus	Plus
tRNA-Arg	XM_032939280.1	PREDICTED: Daphnia magna Kv channel-interacting protein 4-like (LOC116931671), transcript variant X6, mRNA	2.68173	32	30.1402	2316	2334	19	31	49	29.6875	18	94.7368	18	94.7368	0	0	Plus	Plus
tRNA-Arg	XM_032924841.1	PREDICTED: Daphnia magna large subunit GTPase 1 homolog (LOC116919004), mRNA	2.68173	32	30.1402	401	383	19	12	30	26.5625	18	94.7368	18	94.7368	0	0	Plus	Minus
ND2	XM_032941927.1	PREDICTED: Daphnia magna leucine-rich repeat serine/threonine-protein kinase 1-like (LOC116934386), transcript variant X1, mRNA	0.432441	40	37.3537	8032	8074	43	210	248	4.35664	35	81.3953	35	81.3953	4	9.30233	Plus	Plus
ND2	XM_032941928.1	PREDICTED: Daphnia magna leucine-rich repeat serine/threonine-protein kinase 1-like (LOC116934386), transcript variant X2, mRNA	0.432441	40	37.3537	8032	8074	43	210	248	4.35664	35	81.3953	35	81.3953	4	9.30233	Plus	Plus
ND2	XM_032941929.1	PREDICTED: Daphnia magna leucine-rich repeat serine/threonine-protein kinase 1-like (LOC116934386), transcript variant X3, mRNA	0.432441	40	37.3537	8032	8074	43	210	248	4.35664	35	81.3953	35	81.3953	4	9.30233	Plus	Plus
16S rRNA	XM_032929969.1	PREDICTED: Daphnia magna leucine-rich repeat-containing protein 58-like (LOC116923483), mRNA	2.11437	38	35.5503	543	515	29	418	446	1.9665	25	86.2069	25	86.2069	0	0	Plus	Minus
ND3	XM_032936489.1	PREDICTED: Daphnia magna long-chain-fatty-acid--CoA ligase 1-like (LOC116929305), transcript variant X1, mRNA	6.27269	34	31.9436	2617	2638	22	170	191	6.21469	20	90.9091	20	90.9091	0	0	Plus	Plus
ND3	XM_032936491.1	PREDICTED: Daphnia magna long-chain-fatty-acid--CoA ligase 1-like (LOC116929305), transcript variant X3, mRNA	6.27269	34	31.9436	3179	3200	22	170	191	6.21469	20	90.9091	20	90.9091	0	0	Plus	Plus
ND6	XM_032926271.1	PREDICTED: Daphnia magna low-density lipoprotein receptor-related protein 2-like (LOC116920183), mRNA	2.61488	36	33.7469	14124	14107	18	138	155	3.1746	18	100	18	100	0	0	Plus	Minus
tRNA-Tyr	XM_032939157.1	PREDICTED: Daphnia magna lysosomal alpha-mannosidase-like (LOC116931561), mRNA	9.36016	30	28.3368	244	258	15	30	44	23.4375	15	100	15	100	0	0	Plus	Plus
tRNA-Ala	XM_032927370.1	PREDICTED: Daphnia magna mast/stem cell growth factor receptor Kit-like (LOC116921144), mRNA	8.89216	30	28.3368	1164	1145	20	19	38	29.0323	18	90	18	90	0	0	Plus	Minus
ND4L	XM_032936240.1	PREDICTED: Daphnia magna maternal B9.10 protein-like (LOC116929079), mRNA	1.53335	36	33.7469	320	347	28	106	133	9.15033	24	85.7143	24	85.7143	0	0	Plus	Plus
ND1	XM_032933250.1	PREDICTED: Daphnia magna mucin-17-like (LOC116926384), mRNA	0.405385	40	37.3537	7346	7324	23	203	225	2.26537	22	95.6522	22	95.6522	0	0	Plus	Minus
tRNA-Tyr	XM_032923935.1	PREDICTED: Daphnia magna myc protein-like (LOC116918262), mRNA	9.36016	30	28.3368	475	492	18	28	45	28.125	17	94.4444	17	94.4444	0	0	Plus	Plus
16S rRNA	XM_032933617.1	PREDICTED: Daphnia magna myotubularin-related protein 3-like (LOC116926686), transcript variant X1, mRNA	7.37988	36	33.7469	2574	2545	30	430	461	2.03933	27	84.375	27	84.375	2	6.25	Plus	Minus
16S rRNA	XM_032933618.1	PREDICTED: Daphnia magna myotubularin-related protein 3-like (LOC116926686), transcript variant X2, mRNA	7.37988	36	33.7469	2574	2545	30	430	461	2.03933	27	84.375	27	84.375	2	6.25	Plus	Minus
16S rRNA	XM_032933619.1	PREDICTED: Daphnia magna myotubularin-related protein 3-like (LOC116926686), transcript variant X3, mRNA	7.37988	36	33.7469	2574	2545	30	430	461	2.03933	27	84.375	27	84.375	2	6.25	Plus	Minus
16S rRNA	XM_032933620.1	PREDICTED: Daphnia magna myotubularin-related protein 3-like (LOC116926686), transcript variant X4, mRNA	7.37988	36	33.7469	2575	2546	30	430	461	2.03933	27	84.375	27	84.375	2	6.25	Plus	Minus
16S rRNA	XM_032933621.1	PREDICTED: Daphnia magna myotubularin-related protein 3-like (LOC116926686), transcript variant X5, mRNA	7.37988	36	33.7469	2575	2546	30	430	461	2.03933	27	84.375	27	84.375	2	6.25	Plus	Minus
16S rRNA	XM_032933622.1	PREDICTED: Daphnia magna myotubularin-related protein 3-like (LOC116926686), transcript variant X6, mRNA	7.37988	36	33.7469	2575	2546	30	430	461	2.03933	27	84.375	27	84.375	2	6.25	Plus	Minus
16S rRNA	XM_032933623.1	PREDICTED: Daphnia magna myotubularin-related protein 3-like (LOC116926686), transcript variant X7, mRNA	7.37988	36	33.7469	2575	2546	30	430	461	2.03933	27	84.375	27	84.375	2	6.25	Plus	Minus
16S rRNA	XM_032933624.1	PREDICTED: Daphnia magna myotubularin-related protein 3-like (LOC116926686), transcript variant X8, mRNA	7.37988	36	33.7469	2575	2546	30	430	461	2.03933	27	84.375	27	84.375	2	6.25	Plus	Minus
16S rRNA	XM_032921892.1	PREDICTED: Daphnia magna nardilysin-like (LOC116916625), mRNA	2.11437	38	35.5503	2082	2110	29	799	827	2.11216	25	86.2069	25	86.2069	0	0	Plus	Plus
tRNA-Gly	XM_032923939.1	PREDICTED: Daphnia magna nascent polypeptide-associated complex subunit alpha, muscle-specific form-like (LOC116918261), transcript variant X1, mRNA	0.749121	34	31.9436	5950	5969	20	3	22	31.746	19	95	19	95	0	0	Plus	Plus
tRNA-Gly	XM_032923942.1	PREDICTED: Daphnia magna nascent polypeptide-associated complex subunit alpha, muscle-specific form-like (LOC116918261), transcript variant X2, mRNA	0.749121	34	31.9436	5948	5967	20	3	22	31.746	19	95	19	95	0	0	Plus	Plus
tRNA-Gly	XM_032923946.1	PREDICTED: Daphnia magna nascent polypeptide-associated complex subunit alpha, muscle-specific form-like (LOC116918261), transcript variant X3, mRNA	0.749121	34	31.9436	5880	5899	20	3	22	31.746	19	95	19	95	0	0	Plus	Plus
tRNA-Gly	XM_032923951.1	PREDICTED: Daphnia magna nascent polypeptide-associated complex subunit alpha, muscle-specific form-like (LOC116918261), transcript variant X4, mRNA	0.749121	34	31.9436	5509	5528	20	3	22	31.746	19	95	19	95	0	0	Plus	Plus
ND1	XM_032925034.1	PREDICTED: Daphnia magna neprilysin-1-like (LOC116919139), transcript variant X1, mRNA	4.9386	36	33.7469	4600	4622	23	160	182	2.48112	21	91.3043	21	91.3043	0	0	Plus	Plus
ND1	XM_032925042.1	PREDICTED: Daphnia magna neprilysin-1-like (LOC116919139), transcript variant X10, mRNA	4.9386	36	33.7469	2403	2425	23	160	182	2.48112	21	91.3043	21	91.3043	0	0	Plus	Plus
ND1	XM_032925035.1	PREDICTED: Daphnia magna neprilysin-1-like (LOC116919139), transcript variant X2, mRNA	4.9386	36	33.7469	4443	4465	23	160	182	2.48112	21	91.3043	21	91.3043	0	0	Plus	Plus
ND1	XM_032925036.1	PREDICTED: Daphnia magna neprilysin-1-like (LOC116919139), transcript variant X3, mRNA	4.9386	36	33.7469	4417	4439	23	160	182	2.48112	21	91.3043	21	91.3043	0	0	Plus	Plus
ND1	XM_032925037.1	PREDICTED: Daphnia magna neprilysin-1-like (LOC116919139), transcript variant X4, mRNA	4.9386	36	33.7469	2705	2727	23	160	182	2.48112	21	91.3043	21	91.3043	0	0	Plus	Plus
ND1	XM_032925038.1	PREDICTED: Daphnia magna neprilysin-1-like (LOC116919139), transcript variant X5, mRNA	4.9386	36	33.7469	3598	3620	23	160	182	2.48112	21	91.3043	21	91.3043	0	0	Plus	Plus
ND1	XM_032925039.1	PREDICTED: Daphnia magna neprilysin-1-like (LOC116919139), transcript variant X6, mRNA	4.9386	36	33.7469	2764	2786	23	160	182	2.48112	21	91.3043	21	91.3043	0	0	Plus	Plus
ND5	XM_032939114.1	PREDICTED: Daphnia magna neutral ceramidase-like (LOC116931528), mRNA	9.21936	36	33.7469	606	584	23	615	637	1.22951	21	91.3043	21	91.3043	0	0	Plus	Minus
D-loop	XM_032927230.1	PREDICTED: Daphnia magna NFX1-type zinc finger-containing protein 1-like (LOC116921045), transcript variant X1, mRNA	5.02583	34	31.9436	7918	7887	32	202	232	10.3806	27	84.375	27	84.375	1	3.125	Plus	Minus
D-loop	XM_032927231.1	PREDICTED: Daphnia magna NFX1-type zinc finger-containing protein 1-like (LOC116921045), transcript variant X2, mRNA	5.02583	34	31.9436	8021	7990	32	202	232	10.3806	27	84.375	27	84.375	1	3.125	Plus	Minus
D-loop	XM_032927232.1	PREDICTED: Daphnia magna NFX1-type zinc finger-containing protein 1-like (LOC116921045), transcript variant X3, mRNA	5.02583	34	31.9436	8579	8548	32	202	232	10.3806	27	84.375	27	84.375	1	3.125	Plus	Minus
D-loop	XM_032927233.1	PREDICTED: Daphnia magna NFX1-type zinc finger-containing protein 1-like (LOC116921045), transcript variant X4, mRNA	5.02583	34	31.9436	7566	7535	32	202	232	10.3806	27	84.375	27	84.375	1	3.125	Plus	Minus
D-loop	XM_032927234.1	PREDICTED: Daphnia magna NFX1-type zinc finger-containing protein 1-like (LOC116921045), transcript variant X5, mRNA	5.02583	34	31.9436	7822	7791	32	202	232	10.3806	27	84.375	27	84.375	1	3.125	Plus	Minus
D-loop	XM_032925619.1	PREDICTED: Daphnia magna nicalin-1-like (LOC116919607), mRNA	0.412545	38	35.5503	1874	1912	39	195	232	13.4948	32	82.0513	32	82.0513	1	2.5641	Plus	Plus
ND5	XM_032933362.1	PREDICTED: Daphnia magna nitric oxide synthase, salivary gland-like (LOC116926468), transcript variant X1, mRNA	0.756771	40	37.3537	4004	3980	25	1193	1217	1.3466	23	92	23	92	0	0	Plus	Minus
ND5	XM_032933371.1	PREDICTED: Daphnia magna nitric oxide synthase, salivary gland-like (LOC116926468), transcript variant X2, mRNA	0.756771	40	37.3537	3909	3885	25	1193	1217	1.3466	23	92	23	92	0	0	Plus	Minus
ND5	XM_032933379.1	PREDICTED: Daphnia magna nitric oxide synthase, salivary gland-like (LOC116926468), transcript variant X3, mRNA	0.756771	40	37.3537	3752	3728	25	1193	1217	1.3466	23	92	23	92	0	0	Plus	Minus
tRNA-Val	XM_032929573.1	PREDICTED: Daphnia magna NTF2-related export protein 1-like (LOC116923035), mRNA	0.902384	34	31.9436	158	142	17	30	46	20.8333	17	100	17	100	0	0	Plus	Minus
12S rRNA	XM_032933138.1	PREDICTED: Daphnia magna nuclear factor related to kappa-B-binding protein-like (LOC116926299), partial mRNA	3.97725	36	33.7469	865	818	48	548	589	6.11702	36	75	36	75	6	12.5	Plus	Minus
COX3	XM_032930715.1	PREDICTED: Daphnia magna nuclear hormone receptor HR96-like (LOC116924216), mRNA	1.19773	38	35.5503	922	904	19	290	308	2.15463	19	100	19	100	0	0	Plus	Minus
ND5	XM_032931844.1	PREDICTED: Daphnia magna nuclear receptor subfamily 4 group A member 2-like (LOC116925196), transcript variant X1, mRNA	9.21936	36	33.7469	4350	4325	26	2	27	1.40515	23	88.4615	23	88.4615	0	0	Plus	Minus
ND5	XM_032931845.1	PREDICTED: Daphnia magna nuclear receptor subfamily 4 group A member 2-like (LOC116925196), transcript variant X2, mRNA	9.21936	36	33.7469	4287	4262	26	2	27	1.40515	23	88.4615	23	88.4615	0	0	Plus	Minus
ND5	XM_032931846.1	PREDICTED: Daphnia magna nuclear receptor subfamily 4 group A member 2-like (LOC116925196), transcript variant X3, mRNA	9.21936	36	33.7469	4365	4340	26	2	27	1.40515	23	88.4615	23	88.4615	0	0	Plus	Minus
ND5	XM_032931847.1	PREDICTED: Daphnia magna nuclear receptor subfamily 4 group A member 2-like (LOC116925196), transcript variant X4, mRNA	9.21936	36	33.7469	4250	4225	26	2	27	1.40515	23	88.4615	23	88.4615	0	0	Plus	Minus
ND5	XM_032931848.1	PREDICTED: Daphnia magna nuclear receptor subfamily 4 group A member 2-like (LOC116925196), transcript variant X5, mRNA	9.21936	36	33.7469	4205	4180	26	2	27	1.40515	23	88.4615	23	88.4615	0	0	Plus	Minus
tRNA-Lys	XM_032933991.1	PREDICTED: Daphnia magna nuclear valosin-containing protein-like (LOC116927042), mRNA	0.863985	34	31.9436	126	146	21	19	40	30	21	95.4545	21	95.4545	1	4.54545	Plus	Plus
COX3	XM_032941340.1	PREDICTED: Daphnia magna open rectifier potassium channel protein 1-like (LOC116933600), transcript variant X1, mRNA	4.18051	36	33.7469	1894	1872	23	723	744	2.6616	22	95.6522	22	95.6522	1	4.34783	Plus	Minus
COX3	XM_032941345.1	PREDICTED: Daphnia magna open rectifier potassium channel protein 1-like (LOC116933600), transcript variant X2, mRNA	4.18051	36	33.7469	1950	1928	23	723	744	2.6616	22	95.6522	22	95.6522	1	4.34783	Plus	Minus
COX3	XM_032941349.1	PREDICTED: Daphnia magna open rectifier potassium channel protein 1-like (LOC116933600), transcript variant X3, mRNA	4.18051	36	33.7469	1708	1686	23	723	744	2.6616	22	95.6522	22	95.6522	1	4.34783	Plus	Minus
COX3	XM_032941350.1	PREDICTED: Daphnia magna open rectifier potassium channel protein 1-like (LOC116933600), transcript variant X4, mRNA	4.18051	36	33.7469	1792	1770	23	723	744	2.6616	22	95.6522	22	95.6522	1	4.34783	Plus	Minus
tRNA-Ala	XM_032935889.1	PREDICTED: Daphnia magna PAN2-PAN3 deadenylation complex catalytic subunit PAN2-like (LOC116928783), mRNA	8.89216	30	28.3368	2882	2860	23	37	59	33.871	20	86.9565	20	86.9565	0	0	Plus	Minus
ND4	XM_032936607.1	PREDICTED: Daphnia magna papilin-like (LOC116929399), transcript variant X1, mRNA	2.02313	38	35.5503	2768	2796	29	428	456	2.20532	25	86.2069	25	86.2069	0	0	Plus	Plus
ND4	XM_032936608.1	PREDICTED: Daphnia magna papilin-like (LOC116929399), transcript variant X2, mRNA	2.02313	38	35.5503	2770	2798	29	428	456	2.20532	25	86.2069	25	86.2069	0	0	Plus	Plus
ND4	XM_032936609.1	PREDICTED: Daphnia magna papilin-like (LOC116929399), transcript variant X3, mRNA	2.02313	38	35.5503	2769	2797	29	428	456	2.20532	25	86.2069	25	86.2069	0	0	Plus	Plus
ND4	XM_032936610.1	PREDICTED: Daphnia magna papilin-like (LOC116929399), transcript variant X4, mRNA	2.02313	38	35.5503	2766	2794	29	428	456	2.20532	25	86.2069	25	86.2069	0	0	Plus	Plus
ND4	XM_032936611.1	PREDICTED: Daphnia magna papilin-like (LOC116929399), transcript variant X5, mRNA	2.02313	38	35.5503	2770	2798	29	428	456	2.20532	25	86.2069	25	86.2069	0	0	Plus	Plus
ND4	XM_032936612.1	PREDICTED: Daphnia magna papilin-like (LOC116929399), transcript variant X6, mRNA	2.02313	38	35.5503	2766	2794	29	428	456	2.20532	25	86.2069	25	86.2069	0	0	Plus	Plus
tRNA-Thr	XM_032933663.1	PREDICTED: Daphnia magna peroxiredoxin-5, mitochondrial-like (LOC116926721), mRNA	0.749121	34	31.9436	344	360	17	42	58	26.9841	17	100	17	100	0	0	Plus	Plus
tRNA-Thr	XM_032934835.1	PREDICTED: Daphnia magna peroxiredoxin-5, mitochondrial-like (LOC116927776), transcript variant X1, mRNA	9.12616	30	28.3368	1049	1030	20	8	27	28.5714	18	90	18	90	0	0	Plus	Minus
tRNA-Thr	XR_004396759.1	PREDICTED: Daphnia magna peroxiredoxin-5, mitochondrial-like (LOC116927776), transcript variant X2, misc_RNA	9.12616	30	28.3368	973	954	20	8	27	28.5714	18	90	18	90	0	0	Plus	Minus
tRNA-Thr	XR_004396760.1	PREDICTED: Daphnia magna peroxiredoxin-5, mitochondrial-like (LOC116927776), transcript variant X3, misc_RNA	9.12616	30	28.3368	998	979	20	8	27	28.5714	18	90	18	90	0	0	Plus	Minus
tRNA-Thr	XM_032934836.1	PREDICTED: Daphnia magna peroxiredoxin-5, mitochondrial-like (LOC116927776), transcript variant X4, mRNA	9.12616	30	28.3368	1174	1155	20	8	27	28.5714	18	90	18	90	0	0	Plus	Minus
tRNA-Thr	XM_032934837.1	PREDICTED: Daphnia magna peroxiredoxin-5, mitochondrial-like (LOC116927776), transcript variant X5, mRNA	9.12616	30	28.3368	1057	1038	20	8	27	28.5714	18	90	18	90	0	0	Plus	Minus
tRNA-Thr	XM_032934838.1	PREDICTED: Daphnia magna peroxiredoxin-5, mitochondrial-like (LOC116927776), transcript variant X6, mRNA	9.12616	30	28.3368	1096	1077	20	8	27	28.5714	18	90	18	90	0	0	Plus	Minus
tRNA-Ser2	XM_032935009.1	PREDICTED: Daphnia magna PHD and RING finger domain-containing protein 1-like (LOC116927962), mRNA	3.01695	32	30.1402	4416	4401	16	25	40	20.2899	16	100	16	100	0	0	Plus	Minus
ND2	XM_032940793.1	PREDICTED: Daphnia magna PHD finger protein rhinoceros-like (LOC116932890), mRNA	5.26821	36	33.7469	9529	9557	29	427	456	2.9382	26	86.6667	26	86.6667	1	3.33333	Plus	Plus
tRNA-Cys	XM_032934043.1	PREDICTED: Daphnia magna phosphoacetylglucosamine mutase-like (LOC116927065), mRNA	0.768329	34	31.9436	770	751	20	9	28	28.125	19	95	19	95	0	0	Plus	Minus
ND6	XM_032940059.1	PREDICTED: Daphnia magna phospholipase A2 hemilipin-like (LOC116932289), mRNA	2.61488	36	33.7469	228	248	21	198	218	4.16667	20	95.2381	20	95.2381	0	0	Plus	Plus
D-loop	XM_032930342.1	PREDICTED: Daphnia magna phospholipid scramblase 2-like (LOC116923802), transcript variant X1, mRNA	5.02583	34	31.9436	2052	2031	22	178	199	6.92042	20	90.9091	20	90.9091	0	0	Plus	Minus
D-loop	XM_032930351.1	PREDICTED: Daphnia magna phospholipid scramblase 2-like (LOC116923802), transcript variant X2, mRNA	5.02583	34	31.9436	1889	1868	22	178	199	6.92042	20	90.9091	20	90.9091	0	0	Plus	Minus
tRNA-Ser2	XM_032929060.1	PREDICTED: Daphnia magna PMS1 protein homolog 1-like (LOC116922690), transcript variant X1, mRNA	0.86437	34	31.9436	2723	2704	20	48	67	26.087	19	95	19	95	0	0	Plus	Minus
tRNA-Ser2	XM_032929062.1	PREDICTED: Daphnia magna PMS1 protein homolog 1-like (LOC116922690), transcript variant X2, mRNA	0.86437	34	31.9436	2634	2615	20	48	67	26.087	19	95	19	95	0	0	Plus	Minus
tRNA-Ser2	XM_032929063.1	PREDICTED: Daphnia magna PMS1 protein homolog 1-like (LOC116922690), transcript variant X3, mRNA	0.86437	34	31.9436	2722	2703	20	48	67	26.087	19	95	19	95	0	0	Plus	Minus
tRNA-Ser2	XM_032929064.1	PREDICTED: Daphnia magna PMS1 protein homolog 1-like (LOC116922690), transcript variant X4, mRNA	0.86437	34	31.9436	2742	2723	20	48	67	26.087	19	95	19	95	0	0	Plus	Minus
tRNA-His	XM_032926791.1	PREDICTED: Daphnia magna polyadenylate-binding protein-interacting protein 1-like (LOC116920697), mRNA	0.214627	36	33.7469	2173	2190	18	20	37	28.5714	18	100	18	100	0	0	Plus	Plus
ND6	XM_032931246.1	PREDICTED: Daphnia magna polycomb protein Scm-like (LOC116924724), transcript variant X1, mRNA	9.12681	34	31.9436	2710	2726	17	419	435	3.37302	17	100	17	100	0	0	Plus	Plus
ND6	XM_032931247.1	PREDICTED: Daphnia magna polycomb protein Scm-like (LOC116924724), transcript variant X2, mRNA	9.12681	34	31.9436	2769	2785	17	419	435	3.37302	17	100	17	100	0	0	Plus	Plus
ND6	XM_032931248.1	PREDICTED: Daphnia magna polycomb protein Scm-like (LOC116924724), transcript variant X3, mRNA	9.12681	34	31.9436	2696	2712	17	419	435	3.37302	17	100	17	100	0	0	Plus	Plus
tRNA-Phe	XM_032930602.1	PREDICTED: Daphnia magna post-GPI attachment to proteins factor 2-like (LOC116924037), mRNA	2.94991	32	30.1402	1309	1284	26	37	64	35.2941	25	89.2857	25	89.2857	2	7.14286	Plus	Minus
tRNA-Gly	XM_032923890.1	PREDICTED: Daphnia magna potassium channel subfamily K member 3-like (LOC116918229), mRNA	9.12616	30	28.3368	1942	1959	18	1	18	28.5714	17	94.4444	17	94.4444	0	0	Plus	Plus
ND4	XM_032924988.1	PREDICTED: Daphnia magna potassium voltage-gated channel subfamily H member 6-like (LOC116919110), mRNA	7.06141	36	33.7469	5810	5788	23	594	616	1.59696	21	91.3043	21	91.3043	0	0	Plus	Minus
16S rRNA	XM_032932905.1	PREDICTED: Daphnia magna POU domain, class 4, transcription factor 3-like (LOC116926116), transcript variant X1, mRNA	7.37988	36	33.7469	740	777	38	1196	1232	2.76766	31	81.5789	31	81.5789	1	2.63158	Plus	Plus
ND5	XM_032927625.1	PREDICTED: Daphnia magna PRA1 family protein 3-like (LOC116921356), mRNA	9.21936	36	33.7469	371	388	18	678	695	1.05386	18	100	18	100	0	0	Plus	Plus
tRNA-Trp	XM_032923358.1	PREDICTED: Daphnia magna pre-mRNA-splicing factor syf1 homolog (LOC116917764), mRNA	2.68173	32	30.1402	2868	2883	16	3	18	25	16	100	16	100	0	0	Plus	Plus
tRNA-Gln	XM_032935932.1	PREDICTED: Daphnia magna prenylated Rab acceptor protein 1-like (LOC116928810), transcript variant X1, mRNA	0.845162	34	31.9436	175	194	20	30	49	29.4118	19	95	19	95	0	0	Plus	Plus
tRNA-Gln	XM_032935933.1	PREDICTED: Daphnia magna prenylated Rab acceptor protein 1-like (LOC116928810), transcript variant X2, mRNA	0.845162	34	31.9436	175	194	20	30	49	29.4118	19	95	19	95	0	0	Plus	Plus
ND2	XM_032943524.1	PREDICTED: Daphnia magna prisilkin-39-like (LOC116936378), mRNA	1.50937	38	35.5503	1171	1143	29	200	228	2.73556	25	86.2069	25	86.2069	0	0	Plus	Minus
12S rRNA	XM_032934748.1	PREDICTED: Daphnia magna probable ATP-dependent RNA helicase DDX31 (LOC116927711), mRNA	0.326472	40	37.3537	851	886	36	397	432	4.78723	32	86.4865	32	86.4865	2	5.40541	Plus	Plus
ND6	XM_032937845.1	PREDICTED: Daphnia magna probable chitinase 10 (LOC116930433), mRNA	9.12681	34	31.9436	6274	6295	22	197	218	4.36508	20	90.9091	20	90.9091	0	0	Plus	Plus
ND6	XM_032933588.1	PREDICTED: Daphnia magna probable deoxyhypusine synthase (LOC116926662), mRNA	9.12681	34	31.9436	1228	1253	26	195	221	5.15873	24	88.8889	24	88.8889	1	3.7037	Plus	Plus
ATP8	XM_032921340.1	PREDICTED: Daphnia magna probable G-protein coupled receptor B0563.6 (LOC116916137), mRNA	9.51166	32	30.1402	1824	1849	26	113	137	15.4762	23	88.4615	23	88.4615	1	3.84615	Plus	Plus
tRNA-Trp	XM_032939810.1	PREDICTED: Daphnia magna probable isocitrate dehydrogenase [NAD] subunit alpha, mitochondrial (LOC116932081), mRNA	0.768329	34	31.9436	1727	1748	22	3	24	34.375	20	90.9091	20	90.9091	0	0	Plus	Plus
ND4	XM_032943336.1	PREDICTED: Daphnia magna probable Ufm1-specific protease 1 (LOC116936138), mRNA	7.06141	36	33.7469	986	1008	23	910	932	1.74905	21	91.3043	21	91.3043	0	0	Plus	Plus
tRNA-Glu	XM_032943846.1	PREDICTED: Daphnia magna progesterone-induced-blocking factor 1-like (LOC116936633), mRNA	9.59417	30	28.3368	1625	1639	15	11	25	23.0769	15	100	15	100	0	0	Plus	Plus
ND4	XM_032943846.1	PREDICTED: Daphnia magna progesterone-induced-blocking factor 1-like (LOC116936633), mRNA	0.166068	42	39.157	2011	1988	24	229	252	1.673	23	95.8333	23	95.8333	0	0	Plus	Minus
ND2	XM_032927987.1	PREDICTED: Daphnia magna protein abrupt-like (LOC116921654), mRNA	5.26821	36	33.7469	1311	1279	33	206	238	3.14083	27	81.8182	27	81.8182	0	0	Plus	Minus
D-loop	XM_032925895.1	PREDICTED: Daphnia magna protein AF-10-like (LOC116919843), mRNA	1.43992	36	33.7469	3326	3299	28	155	181	8.99654	25	89.2857	25	89.2857	1	3.57143	Plus	Minus
CYTB	XM_032941280.1	PREDICTED: Daphnia magna protein ALP1-like (LOC116933523), mRNA	6.06205	36	33.7469	867	850	18	816	833	1.41218	18	100	18	100	0	0	Plus	Minus
tRNA-Ala	XM_032938621.1	PREDICTED: Daphnia magna protein asteroid homolog 1-like (LOC116931109), mRNA	8.89216	30	28.3368	1095	1081	15	47	61	20.9677	15	100	15	100	0	0	Plus	Minus
tRNA-Arg	XM_032923263.1	PREDICTED: Daphnia magna protein FAM102A-like (LOC116917687), transcript variant X1, mRNA	9.36016	30	28.3368	1276	1293	18	45	62	28.125	17	94.4444	17	94.4444	0	0	Plus	Plus
tRNA-Arg	XM_032923264.1	PREDICTED: Daphnia magna protein FAM102A-like (LOC116917687), transcript variant X2, mRNA	9.36016	30	28.3368	1237	1254	18	45	62	28.125	17	94.4444	17	94.4444	0	0	Plus	Plus
12S rRNA	XM_032921240.1	PREDICTED: Daphnia magna protein farnesyltransferase/geranylgeranyltransferase type-1 subunit alpha-like (LOC116916055), transcript variant X1, mRNA	3.97725	36	33.7469	1227	1254	28	213	240	3.7234	24	85.7143	24	85.7143	0	0	Plus	Plus
12S rRNA	XM_032921246.1	PREDICTED: Daphnia magna protein farnesyltransferase/geranylgeranyltransferase type-1 subunit alpha-like (LOC116916055), transcript variant X2, mRNA	3.97725	36	33.7469	1498	1525	28	213	240	3.7234	24	85.7143	24	85.7143	0	0	Plus	Plus
ND5	XM_032926377.1	PREDICTED: Daphnia magna protein fem-1 homolog A-A-like (LOC116920229), mRNA	2.64139	38	35.5503	114	84	31	498	527	1.69789	27	87.0968	27	87.0968	1	3.22581	Plus	Minus
ND1	XM_032926391.1	PREDICTED: Daphnia magna protein fem-1 homolog A-A-like (LOC116920238), mRNA	4.9386	36	33.7469	2259	2291	33	619	650	3.55987	28	84.8485	28	84.8485	1	3.0303	Plus	Plus
16S rRNA	XM_032936230.1	PREDICTED: Daphnia magna protein kinase C-like (LOC116929071), mRNA	0.173558	42	39.157	1117	1152	36	702	737	2.622	30	83.3333	30	83.3333	0	0	Plus	Plus
tRNA-Leu2	XM_032920456.1	PREDICTED: Daphnia magna protein MMS22-like (LOC116915358), transcript variant X1, mRNA	0.825954	34	31.9436	3024	3050	27	29	55	40.2985	23	85.1852	23	85.1852	0	0	Plus	Plus
tRNA-Leu2	XM_032920457.1	PREDICTED: Daphnia magna protein MMS22-like (LOC116915358), transcript variant X2, mRNA	0.825954	34	31.9436	3024	3050	27	29	55	40.2985	23	85.1852	23	85.1852	0	0	Plus	Plus
tRNA-Thr	XM_032927174.1	PREDICTED: Daphnia magna protein MON2 homolog (LOC116920986), mRNA	9.12616	30	28.3368	2737	2756	20	24	43	31.746	18	90	18	90	0	0	Plus	Plus
D-loop	XM_032938437.1	PREDICTED: Daphnia magna protein neuralized-like (LOC116930970), mRNA	5.02583	34	31.9436	4995	5011	17	3	19	5.88235	17	100	17	100	0	0	Plus	Plus
16S rRNA	XM_032937302.1	PREDICTED: Daphnia magna protein NipSnap-like (LOC116929969), mRNA	7.37988	36	33.7469	1237	1216	22	852	874	1.45666	22	95.6522	22	95.6522	1	4.34783	Plus	Minus
tRNA-Cys	XM_032929123.1	PREDICTED: Daphnia magna protein phosphatase 1 regulatory subunit 12A-like (LOC116922737), mRNA	2.68173	32	30.1402	1659	1692	34	12	41	53.125	28	82.3529	28	82.3529	4	11.7647	Plus	Plus
ND3	XM_032925994.1	PREDICTED: Daphnia magna protein scribble homolog (LOC116919959), mRNA	6.27269	34	31.9436	3759	3811	53	239	294	14.9718	42	75	42	75	3	5.35714	Plus	Plus
16S rRNA	XM_032941676.1	PREDICTED: Daphnia magna protein singed wings 2-like (LOC116934044), mRNA	7.37988	36	33.7469	684	662	23	1195	1217	1.5295	21	91.3043	21	91.3043	0	0	Plus	Minus
tRNA-Val	XM_032922229.1	PREDICTED: Daphnia magna protein slit-like (LOC116916920), mRNA	3.14963	32	30.1402	3931	3916	16	3	18	19.4444	16	100	16	100	0	0	Plus	Minus
tRNA-Gly	XM_032921946.1	PREDICTED: Daphnia magna protein virilizer-like (LOC116916656), mRNA	9.12616	30	28.3368	3659	3676	18	27	44	28.5714	17	94.4444	17	94.4444	0	0	Plus	Plus
tRNA-Thr	XM_032921946.1	PREDICTED: Daphnia magna protein virilizer-like (LOC116916656), mRNA	2.61469	32	30.1402	5139	5124	16	34	49	22.2222	16	100	16	100	0	0	Plus	Minus
ND6	XM_032924571.1	PREDICTED: Daphnia magna protein-S-isoprenylcysteine O-methyltransferase-like (LOC116918802), mRNA	9.12681	34	31.9436	59	18	42	417	457	7.93651	33	78.5714	33	78.5714	1	2.38095	Plus	Minus
ND5	XM_032938791.1	PREDICTED: Daphnia magna pseudouridylate synthase 7 homolog (LOC116931235), transcript variant X1, mRNA	9.21936	36	33.7469	94	77	18	73	90	0.936768	18	100	18	100	0	0	Plus	Minus
ND5	XM_032938792.1	PREDICTED: Daphnia magna pseudouridylate synthase 7 homolog (LOC116931235), transcript variant X2, mRNA	9.21936	36	33.7469	94	77	18	73	90	0.936768	18	100	18	100	0	0	Plus	Minus
ND5	XM_032938793.1	PREDICTED: Daphnia magna pseudouridylate synthase 7 homolog (LOC116931235), transcript variant X3, mRNA	9.21936	36	33.7469	94	77	18	73	90	0.936768	18	100	18	100	0	0	Plus	Minus
ND5	XM_032938795.1	PREDICTED: Daphnia magna pseudouridylate synthase 7 homolog (LOC116931235), transcript variant X5, mRNA	9.21936	36	33.7469	94	77	18	73	90	0.936768	18	100	18	100	0	0	Plus	Minus
ND5	XM_032938797.1	PREDICTED: Daphnia magna pseudouridylate synthase 7 homolog (LOC116931235), transcript variant X7, mRNA	9.21936	36	33.7469	94	77	18	73	90	0.936768	18	100	18	100	0	0	Plus	Minus
ND5	XM_032938798.1	PREDICTED: Daphnia magna pseudouridylate synthase 7 homolog (LOC116931235), transcript variant X8, mRNA	9.21936	36	33.7469	94	77	18	73	90	0.936768	18	100	18	100	0	0	Plus	Minus
tRNA-Cys	XM_032923472.1	PREDICTED: Daphnia magna putative FERM domain-containing protein FRMD8P1 (LOC116917862), mRNA	2.68173	32	30.1402	2546	2561	16	16	31	25	16	100	16	100	0	0	Plus	Plus
tRNA-Cys	XM_032936829.1	PREDICTED: Daphnia magna putative GPI-anchored protein pfl2 (LOC116929570), mRNA	2.68173	32	30.1402	1051	1026	26	31	56	37.5	22	84.6154	22	84.6154	0	0	Plus	Minus
D-loop	XM_032929672.1	PREDICTED: Daphnia magna putative uncharacterized protein DDB_G0271606 (LOC116923197), mRNA	5.02583	34	31.9436	2537	2518	20	202	221	6.22837	19	95	19	95	0	0	Plus	Minus
16S rRNA	XM_032938904.1	PREDICTED: Daphnia magna pyridoxal phosphate phosphatase PHOSPHO2-like (LOC116931343), transcript variant X1, mRNA	7.37988	36	33.7469	1387	1407	21	407	427	1.5295	20	95.2381	20	95.2381	0	0	Plus	Plus
16S rRNA	XM_032938910.1	PREDICTED: Daphnia magna pyridoxal phosphate phosphatase PHOSPHO2-like (LOC116931343), transcript variant X2, mRNA	7.37988	36	33.7469	1216	1236	21	407	427	1.5295	20	95.2381	20	95.2381	0	0	Plus	Plus
D-loop	XM_032942585.1	PREDICTED: Daphnia magna pyruvate dehydrogenase (acetyl-transferring) kinase, mitochondrial-like (LOC116935237), mRNA	5.02583	34	31.9436	1660	1644	17	3	19	5.19031	17	100	17	100	0	0	Plus	Minus
tRNA-Gly	XM_032940751.1	PREDICTED: Daphnia magna rab proteins geranylgeranyltransferase component A 1-like (LOC116932855), transcript variant X1, mRNA	2.61469	32	30.1402	1626	1644	19	5	23	30.1587	18	94.7368	18	94.7368	0	0	Plus	Plus
tRNA-Gly	XM_032940752.1	PREDICTED: Daphnia magna rab proteins geranylgeranyltransferase component A 1-like (LOC116932855), transcript variant X2, mRNA	2.61469	32	30.1402	1511	1529	19	5	23	30.1587	18	94.7368	18	94.7368	0	0	Plus	Plus
ND6	XM_032926555.1	PREDICTED: Daphnia magna ras-related protein Rab-5C-like (LOC116920341), transcript variant X1, mRNA	9.12681	34	31.9436	1434	1401	34	399	431	6.34921	28	82.3529	28	82.3529	1	2.94118	Plus	Minus
ND6	XM_032926556.1	PREDICTED: Daphnia magna ras-related protein Rab-5C-like (LOC116920341), transcript variant X2, mRNA	9.12681	34	31.9436	1316	1283	34	399	431	6.34921	28	82.3529	28	82.3529	1	2.94118	Plus	Minus
ND6	XM_032926557.1	PREDICTED: Daphnia magna ras-related protein Rab-5C-like (LOC116920341), transcript variant X3, mRNA	9.12681	34	31.9436	1297	1264	34	399	431	6.34921	28	82.3529	28	82.3529	1	2.94118	Plus	Minus
ND6	XM_032926558.1	PREDICTED: Daphnia magna ras-related protein Rab-5C-like (LOC116920341), transcript variant X4, mRNA	9.12681	34	31.9436	1299	1266	34	399	431	6.34921	28	82.3529	28	82.3529	1	2.94118	Plus	Minus
tRNA-Ser2	XM_032932407.1	PREDICTED: Daphnia magna ras-related protein Rap-1b (LOC116925683), mRNA	3.01695	32	30.1402	963	981	19	30	48	27.5362	18	94.7368	18	94.7368	0	0	Plus	Plus
tRNA-Glu	XM_032920622.1	PREDICTED: Daphnia magna regulator of G-protein signaling 8-like (LOC116915463), transcript variant X1, mRNA	9.59417	30	28.3368	1198	1179	20	36	55	27.6923	18	90	18	90	0	0	Plus	Minus
tRNA-Glu	XM_032920629.1	PREDICTED: Daphnia magna regulator of G-protein signaling 8-like (LOC116915463), transcript variant X2, mRNA	9.59417	30	28.3368	1271	1252	20	36	55	27.6923	18	90	18	90	0	0	Plus	Minus
tRNA-Glu	XM_032920636.1	PREDICTED: Daphnia magna regulator of G-protein signaling 8-like (LOC116915463), transcript variant X3, mRNA	9.59417	30	28.3368	1194	1175	20	36	55	27.6923	18	90	18	90	0	0	Plus	Minus
tRNA-Glu	XM_032922230.1	PREDICTED: Daphnia magna regulator of nonsense transcripts 1-like (LOC116916925), mRNA	0.787537	34	31.9436	3290	3271	20	30	49	27.6923	19	95	19	95	0	0	Plus	Minus
D-loop	XM_032931283.1	PREDICTED: Daphnia magna replication factor C subunit 5-like (LOC116924752), mRNA	1.43992	36	33.7469	21	1	21	211	231	6.57439	20	95.2381	20	95.2381	0	0	Plus	Minus
16S rRNA	XM_032933472.1	PREDICTED: Daphnia magna retinol dehydrogenase 12-like (LOC116926533), transcript variant X1, mRNA	7.37988	36	33.7469	337	359	23	461	483	1.67516	21	91.3043	21	91.3043	0	0	Plus	Plus
16S rRNA	XM_032933473.1	PREDICTED: Daphnia magna retinol dehydrogenase 12-like (LOC116926533), transcript variant X2, mRNA	7.37988	36	33.7469	325	347	23	461	483	1.67516	21	91.3043	21	91.3043	0	0	Plus	Plus
ND6	XM_032923223.1	PREDICTED: Daphnia magna rho GTPase-activating protein 1-like (LOC116917665), transcript variant X1, mRNA	2.61488	36	33.7469	99	72	28	192	219	5.15873	24	85.7143	24	85.7143	0	0	Plus	Minus
ND6	XM_032923224.1	PREDICTED: Daphnia magna rho GTPase-activating protein 1-like (LOC116917665), transcript variant X2, mRNA	2.61488	36	33.7469	99	72	28	192	219	5.15873	24	85.7143	24	85.7143	0	0	Plus	Minus
ND5	XM_032923960.1	PREDICTED: Daphnia magna RNA helicase Mov10l1-like (LOC116918286), mRNA	9.21936	36	33.7469	3472	3494	23	666	688	1.3466	21	91.3043	21	91.3043	0	0	Plus	Plus
D-loop	XM_032936879.1	PREDICTED: Daphnia magna RNA polymerase II-associated protein 3-like (LOC116929614), transcript variant X1, mRNA	5.02583	34	31.9436	976	992	17	231	247	5.88235	17	100	17	100	0	0	Plus	Plus
D-loop	XM_032936880.1	PREDICTED: Daphnia magna RNA polymerase II-associated protein 3-like (LOC116929614), transcript variant X2, mRNA	5.02583	34	31.9436	973	989	17	231	247	5.88235	17	100	17	100	0	0	Plus	Plus
D-loop	XM_032936881.1	PREDICTED: Daphnia magna RNA polymerase II-associated protein 3-like (LOC116929614), transcript variant X3, mRNA	5.02583	34	31.9436	853	869	17	231	247	5.88235	17	100	17	100	0	0	Plus	Plus
D-loop	XM_032936882.1	PREDICTED: Daphnia magna RNA polymerase II-associated protein 3-like (LOC116929614), transcript variant X4, mRNA	5.02583	34	31.9436	850	866	17	231	247	5.88235	17	100	17	100	0	0	Plus	Plus
D-loop	XM_032927301.1	PREDICTED: Daphnia magna RNA-binding protein Musashi homolog 2-like (LOC116921091), transcript variant X2, mRNA	5.02583	34	31.9436	161	177	17	154	170	5.88235	17	100	17	100	0	0	Plus	Plus
tRNA-Ala	XM_032940867.1	PREDICTED: Daphnia magna S1 RNA-binding domain-containing protein 1-like (LOC116932969), mRNA	8.89216	30	28.3368	802	816	15	14	28	24.1935	15	100	15	100	0	0	Plus	Plus
tRNA-Ala	XM_032940868.1	PREDICTED: Daphnia magna S1 RNA-binding domain-containing protein 1-like (LOC116932970), mRNA	8.89216	30	28.3368	35	21	15	14	28	20.9677	15	100	15	100	0	0	Plus	Minus
tRNA-Arg	XM_032931820.1	PREDICTED: Daphnia magna SCY1-like protein 2 (LOC116925176), mRNA	9.36016	30	28.3368	1425	1408	18	6	23	25	17	94.4444	17	94.4444	0	0	Plus	Minus
ND4	XM_032941687.1	PREDICTED: Daphnia magna SEC14-like protein 2 (LOC116934057), mRNA	7.06141	36	33.7469	2007	2024	18	164	181	1.36882	18	100	18	100	0	0	Plus	Plus
ND6	XM_032922172.1	PREDICTED: Daphnia magna serine hydrolase-like protein (LOC116916869), transcript variant X1, mRNA	2.61488	36	33.7469	1868	1843	26	431	456	4.7619	23	88.4615	23	88.4615	0	0	Plus	Minus
ND6	XM_032922173.1	PREDICTED: Daphnia magna serine hydrolase-like protein (LOC116916869), transcript variant X2, mRNA	2.61488	36	33.7469	1862	1837	26	431	456	4.7619	23	88.4615	23	88.4615	0	0	Plus	Minus
ND6	XM_032922174.1	PREDICTED: Daphnia magna serine hydrolase-like protein (LOC116916869), transcript variant X3, mRNA	2.61488	36	33.7469	1886	1861	26	431	456	4.7619	23	88.4615	23	88.4615	0	0	Plus	Minus
tRNA-Asp	XM_032936948.1	PREDICTED: Daphnia magna serine proteinase stubble-like (LOC116929658), transcript variant X1, mRNA	2.61469	32	30.1402	1666	1684	19	33	51	30.1587	18	94.7368	18	94.7368	0	0	Plus	Plus
tRNA-Asp	XM_032936949.1	PREDICTED: Daphnia magna serine proteinase stubble-like (LOC116929658), transcript variant X2, mRNA	2.61469	32	30.1402	1631	1649	19	33	51	30.1587	18	94.7368	18	94.7368	0	0	Plus	Plus
tRNA-Asp	XM_032936950.1	PREDICTED: Daphnia magna serine proteinase stubble-like (LOC116929658), transcript variant X3, mRNA	2.61469	32	30.1402	1435	1453	19	33	51	30.1587	18	94.7368	18	94.7368	0	0	Plus	Plus
ND2	XM_032936984.1	PREDICTED: Daphnia magna serine/threonine-protein kinase MARK2-like (LOC116929678), transcript variant X1, mRNA	5.26821	36	33.7469	4368	4385	18	53	70	1.82371	18	100	18	100	0	0	Plus	Plus
ND2	XR_004398012.1	PREDICTED: Daphnia magna serine/threonine-protein kinase MARK2-like (LOC116929678), transcript variant X2, misc_RNA	5.26821	36	33.7469	4304	4321	18	53	70	1.82371	18	100	18	100	0	0	Plus	Plus
ND2	XM_032936986.1	PREDICTED: Daphnia magna serine/threonine-protein kinase MARK2-like (LOC116929678), transcript variant X3, mRNA	5.26821	36	33.7469	4356	4373	18	53	70	1.82371	18	100	18	100	0	0	Plus	Plus
ND2	XM_032936987.1	PREDICTED: Daphnia magna serine/threonine-protein kinase MARK2-like (LOC116929678), transcript variant X4, mRNA	5.26821	36	33.7469	4156	4173	18	53	70	1.82371	18	100	18	100	0	0	Plus	Plus
ND1	XM_032921929.1	PREDICTED: Daphnia magna serine-rich adhesin for platelets-like (LOC116916645), mRNA	4.9386	36	33.7469	2854	2876	23	628	650	2.48112	21	91.3043	21	91.3043	0	0	Plus	Plus
ND1	XM_032941265.1	PREDICTED: Daphnia magna serine-rich adhesin for platelets-like (LOC116933503), mRNA	1.41493	38	35.5503	2813	2841	29	628	656	3.12837	25	86.2069	25	86.2069	0	0	Plus	Plus
tRNA-Glu	XM_032930333.1	PREDICTED: Daphnia magna sodium- and chloride-dependent GABA transporter 1-like (LOC116923797), mRNA	2.74878	32	30.1402	2641	2626	16	30	45	21.5385	16	100	16	100	0	0	Plus	Minus
tRNA-Ala	XM_032933919.1	PREDICTED: Daphnia magna sodium/calcium exchanger 1-like (LOC116926997), mRNA	2.54765	32	30.1402	3285	3261	25	8	29	37.0968	22	88	22	88	3	12	Plus	Minus
tRNA-Trp	XM_032925531.1	PREDICTED: Daphnia magna sorting nexin-17-like (LOC116919515), transcript variant X1, mRNA	9.36016	30	28.3368	1790	1773	18	32	49	25	17	94.4444	17	94.4444	0	0	Plus	Minus
tRNA-Trp	XM_032925532.1	PREDICTED: Daphnia magna sorting nexin-17-like (LOC116919515), transcript variant X2, mRNA	9.36016	30	28.3368	1763	1746	18	32	49	25	17	94.4444	17	94.4444	0	0	Plus	Minus
[truncated: 880 more rows]
